# Supplementary material for: Targeting fatty acid oxidation via Acyl-CoA binding protein hinders glioblastoma invasion
Source: Cell Death Dis. 2023 Apr 29;14(4):296. doi: 10.1038/s41419-023-05813-0 (PMC10148872; doi:10.1038/s41419-023-05813-0)
Supplement: Supplementary file 6 — Supplementary Table 1 [file 41419_2023_5813_MOESM6_ESM.xlsx]

## Sheet: LN229
LN229 Control vs ACBPKD
gene_symbol	gene_id	baseMean	log2FoldChange	lfcSE	stat	pvalue	padj	FcPvScore
PAPPA	ENSG00000182752	691.252	-1.68079	0.0680686	604.732	1.56543e-133	3.37366e-129	-215.935
EIF4G2	ENSG00000110321	13719.9	1.10538	0.0716721	232.458	1.73534e-52	1.86992e-48	52.7577
DBI /ACBP	ENSG00000155368	2473.52	-0.78922	0.0579699	183.711	7.50073e-42	5.38828e-38	-29.4131
AKR1C1	ENSG00000187134	839.843	-1.09008	0.084461	163.9	1.59042e-37	8.56879e-34	-36.0456
C16orf62	ENSG00000103544	633.77	0.923608	0.0721923	162.889	2.64519e-37	1.14013e-33	30.4264
MGP	ENSG00000111341	320.802	-1.53097	0.120428	157.854	3.33007e-36	1.19611e-32	-48.872
RETREG1	ENSG00000154153	566.566	1.13748	0.0908141	155.117	1.32044e-35	4.06527e-32	35.7066
TNC	ENSG00000041982	14346.7	-0.762147	0.060929	154.736	1.59938e-35	4.30854e-32	-23.9052
TNFRSF10B	ENSG00000120889	7065.09	-0.497753	0.0418296	140.96	1.64188e-32	3.93157e-29	-14.1389
C1orf21	ENSG00000116667	1485.93	0.961213	0.0818083	136.089	1.90818e-31	4.11232e-28	26.3237
H19	ENSG00000130600	120.303	-2.43972	0.211963	127.553	1.40601e-29	2.75464e-26	-62.3591
GFPT2	ENSG00000131459	579.423	-0.721058	0.0641144	126.188	2.79646e-29	5.02221e-26	-18.2421
BEX3	ENSG00000166681	1639.27	0.895138	0.0793546	125.857	3.30527e-29	5.47937e-26	22.6123
ARPIN	ENSG00000242498	801.897	0.704077	0.0657446	114.446	1.04081e-26	1.60218e-23	16.0496
PSPH	ENSG00000146733	731.454	-0.659851	0.0645318	104.322	1.71954e-24	2.47052e-21	-13.5977
PCDH9	ENSG00000184226	854.095	0.76925	0.0750901	104.149	1.87615e-24	2.52706e-21	15.8445
TMEM158	ENSG00000249992	225.052	-1.48271	0.144185	103.465	2.65079e-24	3.36042e-21	-30.3565
PTPN9	ENSG00000169410	1020.84	0.721883	0.0708657	103.2	3.02953e-24	3.62719e-21	14.7556
JAG1	ENSG00000101384	812.338	-0.788095	0.0780366	101.203	8.30338e-24	9.41822e-21	-15.7824
SPOCK1	ENSG00000152377	3077.24	-0.666318	0.0665432	99.4631	1.99853e-23	2.15352e-20	-13.1044
ACER3	ENSG00000078124	771.777	0.679781	0.0681082	99.0448	2.46852e-23	2.53329e-20	13.3212
TSPAN6	ENSG00000000003	738.87	0.777416	0.0786738	97.0343	6.8137e-23	6.67464e-20	14.9074
TLE4	ENSG00000106829	861.474	0.502066	0.0509898	96.9013	7.28692e-23	6.82785e-20	9.62246
DKK3	ENSG00000050165	6838.76	-0.467599	0.0474578	96.7174	7.99629e-23	7.18033e-20	-8.95164
CREBL2	ENSG00000111269	1181.47	0.788331	0.0804439	95.2005	1.72049e-22	1.48313e-19	14.8433
TFPI2	ENSG00000105825	1750.48	-1.10769	0.113156	93.7707	3.5427e-22	2.93649e-19	-20.5278
TIMP2	ENSG00000035862	9988.96	0.523344	0.0541952	92.7728	5.86549e-22	4.68174e-19	9.59269
SRPX	ENSG00000101955	1966.75	-0.599554	0.0624683	91.6091	1.05607e-21	8.12831e-19	-10.8459
SPARC	ENSG00000113140	23941.9	-0.673991	0.0701496	91.4923	1.12027e-21	8.2413e-19	-12.1885
MICAL2	ENSG00000133816	574.97	-0.909788	0.0946912	91.4311	1.15548e-21	8.2413e-19	-16.4526
SAMD4A	ENSG00000020577	710.228	0.657539	0.0686927	91.3804	1.18547e-21	8.2413e-19	11.8909
DCN	ENSG00000011465	176.333	-0.919128	0.0967631	90.8088	1.58247e-21	1.06574e-18	-16.5189
HMG20A	ENSG00000140382	1132.05	0.576251	0.0605135	90.338	2.00756e-21	1.31106e-18	10.3047
TOMM34	ENSG00000025772	2493.84	-0.542853	0.057243	89.4853	3.08919e-21	1.95809e-18	-9.61293
PKIA	ENSG00000171033	152.402	1.15413	0.123702	87.4639	8.58331e-21	5.28511e-18	19.9399
DNAJC22	ENSG00000178401	307.717	0.849011	0.0909995	86.9132	1.1339e-20	6.64884e-18	14.5837
TPM1	ENSG00000140416	11767	-0.691949	0.073883	86.9	1.14151e-20	6.64884e-18	-11.8858
TSPYL2	ENSG00000184205	726.843	-0.648078	0.0694733	86.7712	1.21832e-20	6.9095e-18	-11.1214
SLC14A1	ENSG00000141469	1979.51	-0.83873	0.0897287	86.3488	1.50837e-20	8.3351e-18	-14.3247
HERPUD1	ENSG00000051108	2990.83	-0.749386	0.080296	86.2614	1.57659e-20	8.49427e-18	-12.7927
TMEM68	ENSG00000167904	436.016	0.786219	0.0849891	85.0857	2.85712e-20	1.5018e-17	13.2269
VLDLR	ENSG00000147852	682.652	-0.668598	0.072651	84.3651	4.11335e-20	2.11064e-17	-11.1493
TEAD2	ENSG00000074219	164.981	1.09635	0.119772	83.657	5.88526e-20	2.94961e-17	18.1229
SLC16A6	ENSG00000108932	311.622	-1.3434	0.145535	83.4102	6.66763e-20	3.26577e-17	-22.1473
SERPINA3	ENSG00000196136	21844.5	-0.666594	0.0727257	83.2805	7.11977e-20	3.40974e-17	-10.977
RHOJ	ENSG00000126785	677.924	0.572344	0.0627971	83.1228	7.711e-20	3.6126e-17	9.41058
FAM78B	ENSG00000188859	1593.11	0.613541	0.0676146	82	1.36085e-19	6.23993e-17	9.94232
IGFBP5	ENSG00000115461	527.421	-1.24846	0.136849	81.3491	1.89165e-19	8.49312e-17	-20.0639
CHL1	ENSG00000134121	193.333	1.21264	0.134239	81.1811	2.05954e-19	9.05817e-17	19.4543
IGFBP3	ENSG00000146674	1342.57	-0.819127	0.0911091	80.0261	3.69494e-19	1.59259e-16	-12.9405
MCAM	ENSG00000076706	2190.73	1.00264	0.111146	79.9111	3.91645e-19	1.65497e-16	15.8228
POU6F2	ENSG00000106536	264.065	0.735589	0.0829123	79.3005	5.33466e-19	2.21091e-16	11.516
PLP1	ENSG00000123560	10605.5	0.651324	0.0729861	79.0031	6.20114e-19	2.52152e-16	10.1596
AFAP1L2	ENSG00000169129	514.001	1.09561	0.122474	78.9636	6.32636e-19	2.5248e-16	17.0891
SLC23A2	ENSG00000089057	1607.3	0.534177	0.0600925	78.7349	7.1029e-19	2.78317e-16	8.30936
ATP9A	ENSG00000054793	3440.55	0.405552	0.0456822	78.6486	7.41998e-19	2.8555e-16	6.30403
CPD	ENSG00000108582	2258.48	-0.665481	0.0750728	78.0009	1.02993e-18	3.89403e-16	-10.2548
PDGFA	ENSG00000197461	1492.38	0.504756	0.0571386	77.9074	1.07989e-18	3.96295e-16	7.77424
HK2	ENSG00000159399	2639.35	-0.53967	0.0610076	77.8981	1.08493e-18	3.96295e-16	-8.31198
VANGL2	ENSG00000162738	310.243	0.802306	0.0916131	76.8876	1.80974e-18	6.50029e-16	12.1847
ACAN	ENSG00000157766	337.748	-0.93022	0.10651	75.6493	3.38789e-18	1.19693e-15	-13.8807
SRPRA	ENSG00000182934	3652.23	0.449776	0.051956	74.6935	5.49763e-18	1.91096e-15	6.62014
ZCCHC24	ENSG00000165424	1193.54	0.829552	0.0960324	73.9163	8.15012e-18	2.78799e-15	12.0739
PDE4B	ENSG00000184588	572.006	-0.771033	0.0894837	73.6308	9.41838e-18	3.17149e-15	-11.179
APLP2	ENSG00000084234	9890.55	-0.427491	0.049991	72.8651	1.38819e-17	4.60261e-15	-6.12893
L1CAM	ENSG00000198910	619.119	1.58359	0.182333	72.4443	1.71812e-17	5.61018e-15	22.5678
TPGS2	ENSG00000134779	1152.52	0.617646	0.0730229	71.1766	3.26635e-17	1.05064e-14	8.63379
ITGA2	ENSG00000164171	2446.68	-0.707359	0.0835576	71.0782	3.43341e-17	1.08814e-14	-9.87708
SNX30	ENSG00000148158	1015.55	0.646264	0.0766026	70.7958	3.96186e-17	1.23742e-14	8.9879
TGIF1	ENSG00000177426	945.146	-0.638868	0.0758297	70.6432	4.28047e-17	1.31784e-14	-8.86757
GRB10	ENSG00000106070	3396.13	-0.421913	0.0506594	69.1099	9.31273e-17	2.78748e-14	-5.71894
UHRF1BP1	ENSG00000065060	825.796	-0.577755	0.0694116	68.9469	1.0115e-16	2.98615e-14	-7.81407
LASP1	ENSG00000002834	2607.05	0.440146	0.0530141	68.735	1.12626e-16	3.28e-14	5.93498
RAB14	ENSG00000119396	2161.15	0.537979	0.0647869	68.6341	1.18539e-16	3.39589e-14	7.24606
MEIS2	ENSG00000134138	569.734	0.59209	0.071422	68.6139	1.19757e-16	3.39589e-14	7.97489
FAM19A2	ENSG00000198673	279.919	0.910884	0.110625	67.5116	2.09453e-16	5.86223e-14	12.0528
FHL2	ENSG00000115641	1886.87	-0.486914	0.0594315	66.886	2.87668e-16	7.94811e-14	-6.37844
CXCL8	ENSG00000169429	2569.95	-1.24782	0.150766	66.5376	3.4329e-16	9.36486e-14	-16.2573
CAMLG	ENSG00000164615	1426.26	0.410721	0.0505616	65.9024	4.73811e-16	1.27639e-13	5.29584
ST3GAL5	ENSG00000115525	990.818	0.58023	0.0719599	64.6669	8.86935e-16	2.35979e-13	7.32664
AMACR	ENSG00000242110	1525.43	0.6532	0.0810759	64.404	1.01353e-15	2.66373e-13	8.21367
FGF12	ENSG00000114279	427.97	0.665943	0.0831358	64.1363	1.16101e-15	2.98209e-13	8.34126
TRIM2	ENSG00000109654	4180.71	0.640099	0.0796463	64.1341	1.16234e-15	2.98209e-13	8.01755
ATP2B1	ENSG00000070961	1634.6	0.6845	0.0853106	63.8805	1.32198e-15	3.35177e-13	8.53895
ESRRG	ENSG00000196482	111.709	0.975533	0.123028	63.5897	1.53225e-15	3.83971e-13	12.1119
GPNMB	ENSG00000136235	1045.08	0.640691	0.0803317	63.2586	1.81272e-15	4.49033e-13	7.91107
ICK	ENSG00000112144	1679.89	0.52701	0.0665264	62.5205	2.63679e-15	6.45744e-13	6.42421
OSBPL6	ENSG00000079156	892.161	-0.70025	0.0882051	62.4788	2.69329e-15	6.5217e-13	-8.533
DDIT3	ENSG00000175197	1774.85	-0.592352	0.0749581	62.1411	3.1971e-15	7.65564e-13	-7.17694
PEBP1	ENSG00000089220	3703.7	0.473829	0.0600768	61.9255	3.56704e-15	8.44761e-13	5.72067
CHIC1	ENSG00000204116	268.829	0.874714	0.110994	61.8528	3.70116e-15	8.66997e-13	10.5508
PIP4K2B	ENSG00000276293	2189.96	0.338434	0.0431506	61.5305	4.35942e-15	1.01021e-12	4.05972
TMEM30A	ENSG00000112697	6238.37	0.62889	0.0802076	61.0195	5.65136e-15	1.29567e-12	7.47593
CIART	ENSG00000159208	298.431	-0.709244	0.0908552	60.8043	6.30386e-15	1.43005e-12	-8.40075
C6orf120	ENSG00000185127	287.74	0.900797	0.114955	60.7071	6.62295e-15	1.48561e-12	10.6547
ANXA10	ENSG00000109511	54.7183	-1.43829	0.185626	60.6718	6.743e-15	1.48561e-12	-17.0123
IL6	ENSG00000136244	45.0782	-1.48618	0.192991	60.6681	6.75558e-15	1.48561e-12	-17.5787
SNX12	ENSG00000147164	1011.94	0.587078	0.0752258	60.6257	6.90282e-15	1.50265e-12	6.9411
GPC6	ENSG00000183098	2137.69	-0.395906	0.0508569	60.4415	7.57976e-15	1.63351e-12	-4.6665
NRN1	ENSG00000124785	485.69	0.575705	0.0741283	60.4148	7.68322e-15	1.63942e-12	6.78487
BHLHE41	ENSG00000123095	640.379	-0.76788	0.0986184	60.2284	8.44658e-15	1.78463e-12	-9.0214
SLC24A2	ENSG00000155886	92.8488	1.10926	0.143868	60.1368	8.84879e-15	1.85146e-12	13.0143
MSRB3	ENSG00000174099	813.22	0.529472	0.068432	59.7786	1.06153e-14	2.19971e-12	6.17239
CXCL1	ENSG00000163739	1014.36	-1.08672	0.139499	59.4734	1.23961e-14	2.54427e-12	-12.6
SLC36A1	ENSG00000123643	210.095	0.788977	0.102424	59.2957	1.35676e-14	2.75845e-12	9.12005
KNL1	ENSG00000137812	522.067	-0.622247	0.0811342	58.5985	1.93367e-14	3.89464e-12	-7.09955
KCNMA1	ENSG00000156113	1505.79	-0.397032	0.0519487	58.3709	2.17073e-14	4.33161e-12	-4.51162
KRT81	ENSG00000205426	424.098	2.43542	0.305092	57.9606	2.67421e-14	5.28733e-12	27.4637
MIR22HG	ENSG00000186594	349.022	-0.646036	0.0848852	57.8359	2.84923e-14	5.58215e-12	-7.26997
LEF1	ENSG00000138795	1059.89	0.424131	0.0558831	57.5772	3.24976e-14	6.30154e-12	4.7505
LUCAT1	ENSG00000248323	103.807	-0.965205	0.127448	57.562	3.2749e-14	6.30154e-12	-10.8108
ACSL3	ENSG00000123983	6599.9	0.483754	0.0638361	57.1596	4.01843e-14	7.66383e-12	5.3772
SYNC	ENSG00000162520	883.653	-0.497025	0.0656931	57.1039	4.13382e-14	7.81472e-12	-5.5205
IRAK2	ENSG00000134070	371.474	-0.668887	0.0885594	56.9637	4.43932e-14	8.31929e-12	-7.41121
ATG16L1	ENSG00000085978	986.354	-0.431474	0.0571776	56.8106	4.79874e-14	8.91531e-12	-4.76772
EMC1	ENSG00000127463	2795.6	-0.442131	0.0590857	55.7562	8.20401e-14	1.49234e-11	-4.78657
STK17A	ENSG00000164543	2520.02	-0.5779	0.0771786	55.7475	8.24039e-14	1.49234e-11	-6.25642
OSTM1	ENSG00000081087	980.572	0.929902	0.124129	55.308	1.03048e-13	1.85066e-11	9.98034
CHRDL1	ENSG00000101938	1460.84	-0.593198	0.0796209	55.1367	1.12432e-13	2.0025e-11	-6.34629
HLA-DOA	ENSG00000204252	358.654	0.609454	0.0820914	55.0395	1.1813e-13	2.08673e-11	6.5093
XBP1	ENSG00000100219	4478.76	-0.460146	0.0619738	54.9212	1.2546e-13	2.19821e-11	-4.9042
FZD7	ENSG00000155760	529.063	0.527277	0.0711885	54.8375	1.30917e-13	2.27531e-11	5.61178
IL1R1	ENSG00000115594	396.978	-0.745906	0.100444	54.743	1.37366e-13	2.3683e-11	-7.92567
MARVELD1	ENSG00000155254	2432.41	0.554531	0.0749276	54.5057	1.55e-13	2.65111e-11	5.86504
EGR2	ENSG00000122877	179.294	-0.825117	0.111869	54.3076	1.71442e-13	2.90925e-11	-8.69362
PRSS12	ENSG00000164099	326.283	0.578823	0.0787409	54.0752	1.92963e-13	3.24886e-11	6.07085
ARHGAP6	ENSG00000047648	166.379	0.768241	0.104942	53.9907	2.01437e-13	3.36524e-11	8.04578
ANKFN1	ENSG00000153930	278.372	-1.01715	0.137803	53.8358	2.1796e-13	3.61327e-11	-10.6212
PARD6G	ENSG00000178184	228.092	0.723811	0.0987415	53.6456	2.40124e-13	3.95031e-11	7.53007
PITPNC1	ENSG00000154217	761.775	-0.529429	0.0721569	53.6122	2.44236e-13	3.98752e-11	-5.50569
STARD13	ENSG00000133121	1411.24	0.366123	0.0501366	53.2928	2.87353e-13	4.65619e-11	3.78277
COPZ1	ENSG00000111481	3113.15	0.497399	0.0680862	53.1338	3.11581e-13	5.0111e-11	5.12324
STAT3	ENSG00000168610	1943.68	-0.372013	0.0511006	52.8775	3.55019e-13	5.66742e-11	-3.81188
PRKCD	ENSG00000163932	3671.39	0.539649	0.0742643	52.5215	4.25564e-13	6.74363e-11	5.48883
ADAMTS9	ENSG00000163638	521.181	-0.704018	0.0969105	52.4767	4.35381e-13	6.84883e-11	-7.15591
PTHLH	ENSG00000087494	359.387	-0.853372	0.117403	52.2796	4.81346e-13	7.51702e-11	-8.6395
EPHA5	ENSG00000145242	45.1477	-1.6166	0.225236	52.1848	5.05169e-13	7.83229e-11	-16.3376
MED8	ENSG00000159479	1325.46	-0.350167	0.0485207	52.0379	5.44384e-13	8.38001e-11	-3.52855
ITGA5	ENSG00000161638	2388.6	-0.577513	0.0799819	51.8598	5.96084e-13	9.11078e-11	-5.79849
PLD6	ENSG00000179598	427.148	-0.482217	0.0671211	51.615	6.75228e-13	1.02478e-10	-4.81704
NIPAL3	ENSG00000001461	2427.83	0.544766	0.0756916	51.5836	6.86112e-13	1.03401e-10	5.43975
CKAP4	ENSG00000136026	5790.62	-0.260304	0.0362421	51.5378	7.02327e-13	1.04718e-10	-2.59783
BMI1	ENSG00000168283	1366.98	0.770895	0.106814	51.5315	7.04564e-13	1.04718e-10	7.69352
UROD	ENSG00000126088	966.894	0.700371	0.0973146	51.4213	7.45245e-13	1.10005e-10	6.9747
DAAM2	ENSG00000146122	2222.5	-0.342387	0.0477428	51.3668	7.66235e-13	1.12334e-10	-3.40657
OPN3	ENSG00000054277	633.082	0.676469	0.0943961	51.0027	9.22384e-13	1.34313e-10	6.67802
AMD1	ENSG00000123505	3427.98	0.489323	0.068385	50.967	9.39319e-13	1.35861e-10	4.8281
TCF4	ENSG00000196628	789.68	0.514788	0.0722388	50.642	1.10845e-12	1.59254e-10	5.04385
OPRD1	ENSG00000116329	153.888	-0.909092	0.127694	50.5214	1.17874e-12	1.68232e-10	-8.88555
SCG2	ENSG00000171951	995.752	-0.607873	0.0856296	50.1169	1.4485e-12	2.05373e-10	-5.88874
NTRK2	ENSG00000148053	25.2116	-1.76403	0.255414	49.9692	1.56177e-12	2.19985e-10	-17.0363
KIAA0040	ENSG00000235750	1280.92	-0.627101	0.0886304	49.7514	1.74517e-12	2.44221e-10	-6.02783
SMIM3	ENSG00000256235	72.9045	1.02322	0.145871	49.7156	1.77731e-12	2.47116e-10	9.83017
AKIRIN2	ENSG00000135334	846.491	-0.395999	0.0562221	49.5676	1.91654e-12	2.64765e-10	-3.79254
CEP70	ENSG00000114107	851.782	-0.75306	0.106636	49.4466	2.03842e-12	2.79809e-10	-7.19408
LEPR	ENSG00000116678	161.255	0.849997	0.121205	49.3786	2.1103e-12	2.87842e-10	8.10969
ELOVL2	ENSG00000197977	967.725	0.684444	0.0973444	49.118	2.41019e-12	3.26679e-10	6.49256
E2F7	ENSG00000165891	980.124	-0.567183	0.0807952	49.0234	2.52931e-12	3.40682e-10	-5.36989
TBX3	ENSG00000135111	1945.8	0.36464	0.0520814	48.9519	2.62322e-12	3.51137e-10	3.44749
ANKZF1	ENSG00000163516	893.377	-0.376217	0.0538031	48.864	2.74344e-12	3.64963e-10	-3.55064
PTDSS1	ENSG00000156471	1932.87	0.407289	0.0582649	48.6993	2.98373e-12	3.92711e-10	3.83093
LGMN	ENSG00000100600	700.265	-0.476066	0.0681319	48.6962	2.98848e-12	3.92711e-10	-4.47784
ASNS	ENSG00000070669	7265.3	-0.586955	0.0838966	48.6221	3.10354e-12	4.0536e-10	-5.51277
PRSS23	ENSG00000150687	3651.87	-0.367822	0.052728	48.5295	3.25353e-12	4.2239e-10	-3.44807
KIAA1549L	ENSG00000110427	1702.7	-0.346679	0.0497494	48.4711	3.35192e-12	4.32558e-10	-3.24628
CTH	ENSG00000116761	268.246	-1.11241	0.158939	48.0253	4.20756e-12	5.39745e-10	-10.3096
SLC39A14	ENSG00000104635	6206.67	-0.33256	0.0480141	47.8731	4.54711e-12	5.79851e-10	-3.07175
ARNT2	ENSG00000172379	1580.14	0.458191	0.0661375	47.8321	4.64327e-12	5.88629e-10	4.22917
SOX5	ENSG00000134532	1282.99	0.503034	0.072644	47.7898	4.74444e-12	5.97938e-10	4.63966
ABRAXAS1	ENSG00000163322	605.927	0.649575	0.0943258	47.3695	5.87894e-12	7.36611e-10	5.93242
FCGR2A	ENSG00000143226	405.767	0.639366	0.0928306	47.3562	5.91891e-12	7.37332e-10	5.83891
STC1	ENSG00000159167	401.737	-0.881999	0.127718	47.2495	6.25022e-12	7.74129e-10	-8.03606
GPM6B	ENSG00000046653	579.206	0.527735	0.0766688	47.1972	6.41914e-12	7.89873e-10	4.80368
IGF2BP2	ENSG00000073792	3044.86	-0.292574	0.0425596	47.1876	6.45063e-12	7.89873e-10	-2.66314
PIM2	ENSG00000102096	343.602	-0.644459	0.0940706	46.7906	7.89924e-12	9.61014e-10	-5.81126
HSPA5	ENSG00000044574	80101.2	-0.635537	0.0925486	46.7811	7.93747e-12	9.61014e-10	-5.73081
CYP26B1	ENSG00000003137	162.996	0.896287	0.131507	46.7322	8.13817e-12	9.79808e-10	8.07452
CDKL5	ENSG00000008086	205.989	-0.760719	0.111535	46.575	8.81767e-12	1.05572e-09	-6.82855
GOLM1	ENSG00000135052	2850.45	-0.282567	0.0415121	46.2602	1.03548e-11	1.23291e-09	-2.51741
TFRC	ENSG00000072274	4596.87	0.517778	0.0759474	46.248	1.04195e-11	1.2338e-09	4.61276
C6orf48	ENSG00000204387	2955	0.434467	0.0638488	46.1777	1.07999e-11	1.27185e-09	3.86483
APMAP	ENSG00000101474	6063.51	-0.356532	0.0524091	46.1446	1.09842e-11	1.28232e-09	-3.17029
BMP2	ENSG00000125845	290.307	-0.746997	0.109853	46.1403	1.10078e-11	1.28232e-09	-6.6423
CARHSP1	ENSG00000153048	1001.66	-0.465207	0.0686564	45.8149	1.29973e-11	1.50593e-09	-4.10415
UBE4B	ENSG00000130939	1271.58	0.341546	0.050649	45.5391	1.4962e-11	1.72431e-09	2.9931
C1S	ENSG00000182326	594.396	-0.547692	0.0812509	45.2337	1.74866e-11	2.00454e-09	-4.76381
ZFP36L2	ENSG00000152518	1794.08	0.392893	0.0587206	44.6874	2.31144e-11	2.63566e-09	3.37068
CKS2	ENSG00000123975	647.232	-0.435804	0.0651931	44.6526	2.3529e-11	2.66881e-09	-3.73645
MGAT5	ENSG00000152127	2684.74	0.328878	0.0492897	44.402	2.67407e-11	3.00151e-09	2.80291
SESN2	ENSG00000130766	682.678	-0.800469	0.119987	44.1736	3.00507e-11	3.35556e-09	-6.78336
DCHS2	ENSG00000197410	65.6555	1.28776	0.19429	44.1146	3.097e-11	3.44038e-09	10.8988
BCHE	ENSG00000114200	423.294	0.580572	0.0873299	43.9817	3.31463e-11	3.64646e-09	4.89894
KIF5C	ENSG00000168280	855.693	0.361294	0.0544772	43.9807	3.31635e-11	3.64646e-09	3.04865
NES	ENSG00000132688	6211.36	0.460483	0.0693684	43.8968	3.46159e-11	3.78684e-09	3.87806
LINC00963	ENSG00000204054	1085.47	0.373551	0.0563899	43.8358	3.5712e-11	3.88701e-09	3.14171
CDCA3	ENSG00000111665	572.907	-0.752685	0.113292	43.7948	3.64667e-11	3.94921e-09	-6.32518
BAIAP2-AS1	ENSG00000226137	499.8	0.692622	0.104777	43.5114	4.21491e-11	4.54178e-09	5.77839
IPO5	ENSG00000065150	5126.63	0.478093	0.0724149	43.4118	4.43495e-11	4.7551e-09	3.97909
RALGPS2	ENSG00000116191	1250.27	0.642088	0.0971861	43.3756	4.51782e-11	4.81998e-09	5.34021
COBL	ENSG00000106078	287.824	0.614757	0.0934565	43.108	5.18003e-11	5.49926e-09	5.07771
P3H1	ENSG00000117385	1528.57	-0.394758	0.0601393	42.9669	5.56743e-11	5.85676e-09	-3.24978
DISP1	ENSG00000154309	265.691	0.563811	0.0860741	42.9656	5.57114e-11	5.85676e-09	4.64149
TNFRSF21	ENSG00000146072	585.257	-0.526285	0.0801881	42.938	5.65032e-11	5.91117e-09	-4.33045
MTHFD2	ENSG00000065911	7470.79	-0.616091	0.0937101	42.9076	5.73871e-11	5.97463e-09	-5.06654
THOC5	ENSG00000100296	2004.32	-0.305503	0.0466767	42.7659	6.16972e-11	6.39248e-09	-2.50339
CD96	ENSG00000153283	1590.74	0.580532	0.0885548	42.7422	6.24514e-11	6.43966e-09	4.75522
PER2	ENSG00000132326	165.854	-0.821825	0.125675	42.66	6.51301e-11	6.6839e-09	-6.71839
CPA4	ENSG00000128510	316.063	-0.793517	0.121519	42.3516	7.62541e-11	7.75166e-09	-6.43591
HAX1	ENSG00000143575	2737.33	-0.385111	0.0591934	42.2022	8.23063e-11	8.32762e-09	-3.1115
SGO1	ENSG00000129810	288.762	-0.53994	0.0832593	42.0744	8.78646e-11	8.84845e-09	-4.34821
YBX1	ENSG00000065978	17817.2	-0.239907	0.0369871	42.0239	9.01661e-11	9.038e-09	-1.9298
NCAM1	ENSG00000149294	672.187	-0.362758	0.055991	41.9709	9.26415e-11	9.24313e-09	-2.91446
RBL1	ENSG00000080839	732.201	0.46244	0.0715208	41.7016	1.06321e-10	1.05591e-08	3.68859
MYPN	ENSG00000138347	209.151	-0.734048	0.113435	41.6871	1.07112e-10	1.05888e-08	-5.85414
APBA1	ENSG00000107282	340.582	0.537414	0.0835134	41.4704	1.19672e-10	1.17765e-08	4.26115
SLC9A6	ENSG00000198689	235.626	0.771707	0.119497	41.4244	1.22516e-10	1.20016e-08	6.11251
PITRM1	ENSG00000107959	1316.97	-0.286949	0.0445884	41.3955	1.24346e-10	1.21257e-08	-2.27158
EVA1C	ENSG00000166979	294.385	-0.528132	0.0821507	41.3644	1.26335e-10	1.22641e-08	-4.17824
FARP1	ENSG00000152767	2716.2	-0.334154	0.0518992	41.3486	1.27366e-10	1.23088e-08	-2.64309
TBXAS1	ENSG00000059377	182.999	0.683313	0.106414	41.3094	1.29943e-10	1.25018e-08	5.40024
ZNF618	ENSG00000157657	334.395	0.476468	0.0742087	41.2343	1.35035e-10	1.2934e-08	3.75851
SND1	ENSG00000197157	6375.77	0.214561	0.0334761	41.0466	1.48641e-10	1.41742e-08	1.68398
SERPINB5	ENSG00000206075	1402.66	-0.548931	0.0858452	40.6796	1.79346e-10	1.70268e-08	-4.26457
LINC00589	ENSG00000251191	41.846	1.60774	0.253076	40.6686	1.80359e-10	1.70479e-08	12.4895
FADS2	ENSG00000134824	1289.24	0.721356	0.112626	40.6082	1.86029e-10	1.7507e-08	5.5954
AKAP12	ENSG00000131016	4419.52	0.517699	0.0810558	40.5994	1.8686e-10	1.75088e-08	4.01566
ERBB3	ENSG00000065361	18066.1	0.377643	0.0593166	40.4231	2.04509e-10	1.90795e-08	2.91519
AKR1C3	ENSG00000196139	429.029	-0.585096	0.0920589	40.2535	2.23053e-10	2.07199e-08	-4.49565
VTA1	ENSG00000009844	828.502	0.452331	0.0712312	40.2112	2.27932e-10	2.10822e-08	3.47213
SLC7A1	ENSG00000139514	2903.35	-0.43452	0.0685795	40.0236	2.50914e-10	2.31087e-08	-3.31809
CTSO	ENSG00000256043	238.135	0.537948	0.0852632	40.0095	2.52728e-10	2.31768e-08	4.10721
ID4	ENSG00000172201	333.112	0.735125	0.116167	39.8866	2.6915e-10	2.45782e-08	5.59389
TAF7	ENSG00000178913	3541.29	0.452389	0.0716014	39.7724	2.8535e-10	2.59476e-08	3.43178
GINS4	ENSG00000147536	737.941	-0.519527	0.0821889	39.7435	2.89603e-10	2.62237e-08	-3.93869
STC2	ENSG00000113739	1445.05	-0.675851	0.106959	39.6514	3.03589e-10	2.73751e-08	-5.11122
APCDD1L-AS1	ENSG00000231290	882.856	0.461067	0.0732589	39.461	3.34672e-10	3.00522e-08	3.4682
EFNB2	ENSG00000125266	1282.81	-0.329309	0.0525679	39.1826	3.85961e-10	3.45139e-08	-2.45731
WIPI1	ENSG00000070540	948.982	-0.47181	0.0754256	39.0225	4.18943e-10	3.73085e-08	-3.5047
TWSG1	ENSG00000128791	427.501	0.756994	0.120853	38.9422	4.36535e-10	3.87151e-08	5.61093
MYRF	ENSG00000124920	102.711	1.2831	0.204706	38.9251	4.40373e-10	3.88954e-08	9.50788
METTL5	ENSG00000138382	1120.5	-0.379859	0.0608286	38.9169	4.42235e-10	3.89005e-08	-2.81477
ADAM23	ENSG00000114948	547.315	0.669082	0.106862	38.8818	4.50268e-10	3.9446e-08	4.95388
CEMIP	ENSG00000103888	51.1794	-1.00841	0.163064	38.824	4.63781e-10	4.04653e-08	-7.45511
KSR2	ENSG00000171435	259.009	-0.653943	0.104986	38.7627	4.78588e-10	4.15889e-08	-4.82677
SCFD2	ENSG00000184178	326.454	0.513874	0.0825206	38.7252	4.87869e-10	4.22251e-08	3.78953
GTSE1	ENSG00000075218	530.682	-0.796899	0.127801	38.5068	5.45629e-10	4.69074e-08	-5.84028
FOXM1	ENSG00000111206	2027.93	-0.558874	0.0898184	38.5043	5.46321e-10	4.69074e-08	-4.09586
NABP2	ENSG00000139579	1271.21	-0.354152	0.0571759	38.3056	6.0488e-10	5.17292e-08	-2.58044
EIF5A2	ENSG00000163577	204.623	0.846549	0.136766	38.1745	6.46921e-10	5.51059e-08	6.14493
NID2	ENSG00000087303	617.798	-0.41605	0.067322	38.1311	6.61474e-10	5.61237e-08	-3.01671
MXD1	ENSG00000059728	425.5	-0.613642	0.0993851	37.9065	7.42158e-10	6.27225e-08	-4.4198
CCNG2	ENSG00000138764	630.418	-0.5253	0.0853321	37.7569	8.0133e-10	6.74588e-08	-3.7669
SEMA3D	ENSG00000153993	399.595	0.740891	0.120489	37.7485	8.04765e-10	6.74844e-08	5.31278
LPL	ENSG00000175445	403.486	0.668471	0.108802	37.5389	8.96088e-10	7.48511e-08	4.76339
KIF2C	ENSG00000142945	1133.58	-0.646386	0.10517	37.4886	9.19492e-10	7.65095e-08	-4.59987
MYOF	ENSG00000138119	5727.28	-0.418737	0.0683264	37.4361	9.44551e-10	7.82924e-08	-2.97566
IFT81	ENSG00000122970	872.938	0.515192	0.0840963	37.4233	9.50809e-10	7.85092e-08	3.66048
TNS3	ENSG00000136205	4625.41	0.435039	0.0710732	37.3456	9.89438e-10	8.13869e-08	3.08419
PCDHB5	ENSG00000113209	376.424	0.435687	0.071307	37.3209	1.00203e-09	8.21092e-08	3.08711
TMEM229B	ENSG00000198133	531.536	0.678809	0.111075	37.2045	1.06366e-09	8.68296e-08	4.7933
LRRC75A-AS1	ENSG00000175061	10495.8	0.328466	0.0538266	37.1681	1.08371e-09	8.81322e-08	2.31728
NRG1	ENSG00000157168	332.761	-0.658113	0.107933	36.9746	1.19677e-09	9.69611e-08	-4.61561
MSTO1	ENSG00000125459	1905.35	-0.414364	0.0682542	36.7721	1.32775e-09	1.07169e-07	-2.88809
CPNE3	ENSG00000085719	2657.68	0.472845	0.0779131	36.6922	1.38334e-09	1.10936e-07	3.2886
SEMA6A	ENSG00000092421	572.16	-0.402602	0.0664158	36.6903	1.3847e-09	1.10936e-07	-2.80007
RNF19B	ENSG00000116514	684.721	-0.385652	0.0636528	36.6807	1.39151e-09	1.11068e-07	-2.68198
EBF3	ENSG00000108001	701.569	0.466504	0.0771069	36.4757	1.54583e-09	1.22931e-07	3.2237
SASH1	ENSG00000111961	941.736	0.402013	0.0666054	36.4393	1.57496e-09	1.24787e-07	2.77543
TNPO3	ENSG00000064419	2389.76	-0.322793	0.0534446	36.4074	1.60097e-09	1.26383e-07	-2.22673
RXRG	ENSG00000143171	709.725	0.455681	0.0755262	36.3623	1.63839e-09	1.28865e-07	3.13958
PRMT6	ENSG00000198890	660.279	0.491571	0.0815289	36.35	1.64878e-09	1.2921e-07	3.38629
CA12	ENSG00000074410	220.019	-0.834195	0.137838	36.3087	1.68413e-09	1.31503e-07	-5.74015
SLC2A3	ENSG00000059804	1027.95	-0.521391	0.0864116	36.2268	1.75637e-09	1.36648e-07	-3.57904
RNF11	ENSG00000123091	1737.78	0.623822	0.103358	36.1773	1.80161e-09	1.39663e-07	4.27625
AQP3	ENSG00000165272	53.7711	1.34383	0.224237	36.0797	1.89411e-09	1.46308e-07	9.18472
NNMT	ENSG00000166741	88.7846	-0.938011	0.156329	36.0485	1.92469e-09	1.4814e-07	-6.40599
IL15	ENSG00000164136	103.023	0.842413	0.140508	36.0381	1.93493e-09	1.48397e-07	5.75248
LOXL2	ENSG00000134013	4182.47	-0.832218	0.137884	35.9543	2.01996e-09	1.54369e-07	-5.6686
SGCE	ENSG00000127990	1710.06	0.333635	0.0556157	35.9351	2.04001e-09	1.55351e-07	2.27161
PEX19	ENSG00000162735	1756.05	0.391173	0.0651764	35.9181	2.05785e-09	1.56157e-07	2.66249
PLCXD2	ENSG00000240891	116.654	-0.846366	0.141379	35.8513	2.12969e-09	1.61042e-07	-5.74941
GPR161	ENSG00000143147	581.417	0.515551	0.0861514	35.8257	2.15783e-09	1.62037e-07	3.50079
KMT5A	ENSG00000183955	1090.31	-0.305787	0.0510835	35.8256	2.15789e-09	1.62037e-07	-2.07641
FAM172A	ENSG00000113391	665.957	0.355341	0.059573	35.5916	2.43338e-09	1.8209e-07	2.3949
NEGR1	ENSG00000172260	171.525	0.691993	0.116212	35.4129	2.66717e-09	1.98893e-07	4.63731
IMPDH2	ENSG00000178035	11566.6	0.296891	0.0499243	35.3047	2.8195e-09	2.09528e-07	1.98286
TRAM1L1	ENSG00000174599	96.9086	0.761746	0.128562	35.2879	2.84399e-09	2.10035e-07	5.08672
MARS	ENSG00000166986	3319.95	-0.265175	0.0446075	35.2866	2.84582e-09	2.10035e-07	-1.77076
TMEM50B	ENSG00000142188	2251.27	-0.391237	0.065778	35.2714	2.86815e-09	2.10961e-07	-2.61182
HOXC11	ENSG00000123388	127.453	0.729403	0.122997	35.2268	2.93458e-09	2.15112e-07	4.86317
BCL2A1	ENSG00000140379	320.887	-0.647246	0.109058	35.0379	3.23355e-09	2.36225e-07	-4.28909
THBS2	ENSG00000186340	16903.1	0.397462	0.0671219	34.9566	3.37139e-09	2.45463e-07	2.62723
SEC23B	ENSG00000101310	3269.87	-0.358245	0.0605491	34.9107	3.45173e-09	2.50466e-07	-2.36486
ARRDC3	ENSG00000113369	876.061	-0.535315	0.0905563	34.7981	3.65731e-09	2.64492e-07	-3.52108
ARHGAP31	ENSG00000031081	720.537	0.548479	0.0928479	34.729	3.78945e-09	2.73132e-07	3.60001
SLC5A6	ENSG00000138074	1909.1	-0.4328	0.0734505	34.5893	4.0714e-09	2.92476e-07	-2.82788
PPIL1	ENSG00000137168	1303.08	-0.428148	0.0728268	34.4518	4.36946e-09	3.12845e-07	-2.78496
RPS7	ENSG00000171863	28416.4	0.280622	0.0478138	34.3954	4.49778e-09	3.20965e-07	1.82223
CCNG1	ENSG00000113328	5098.93	0.450912	0.0768219	34.3375	4.63361e-09	3.29567e-07	2.92284
HSPA8	ENSG00000109971	35499.9	0.467523	0.0796293	34.3216	4.67168e-09	3.31182e-07	3.02952
CAPN2	ENSG00000162909	7483.53	-0.27518	0.0470017	34.2197	4.92274e-09	3.47836e-07	-1.77729
LAMC1	ENSG00000135862	16957.4	-0.384396	0.065623	34.2121	4.94208e-09	3.48061e-07	-2.48256
GAL3ST4	ENSG00000197093	209.827	0.694412	0.118633	34.1365	5.13783e-09	3.60669e-07	4.47402
ARL6IP6	ENSG00000177917	395.896	0.737833	0.125765	34.1092	5.21033e-09	3.64571e-07	4.75033
CENPF	ENSG00000117724	3351.53	-0.547605	0.0935853	34.0594	5.34538e-09	3.7281e-07	-3.52029
ADAM9	ENSG00000168615	4570.2	0.489284	0.0836909	34.0183	5.45963e-09	3.7955e-07	3.14156
TRIB3	ENSG00000101255	2261.8	-0.560832	0.0959536	33.993	5.53103e-09	3.83277e-07	-3.59857
MKI67	ENSG00000148773	1660.17	-0.514173	0.0880138	33.9699	5.59699e-09	3.86481e-07	-3.29733
PLEKHA2	ENSG00000169499	290.396	0.528598	0.0907601	33.9643	5.61314e-09	3.86481e-07	3.38983
PVT1	ENSG00000249859	570.324	-0.372777	0.0640899	33.8277	6.0216e-09	4.13285e-07	-2.37972
PRC1	ENSG00000198901	2321.86	-0.590696	0.101328	33.7557	6.24848e-09	4.27495e-07	-3.76218
HYOU1	ENSG00000149428	15213.2	-0.371798	0.0639581	33.7115	6.3922e-09	4.35944e-07	-2.36485
ST3GAL1	ENSG00000008513	736.508	-0.350119	0.0603311	33.6855	6.4783e-09	4.40423e-07	-2.2254
LINC01468	ENSG00000231131	122.052	0.825885	0.142816	33.6572	6.57325e-09	4.45472e-07	5.24534
GTPBP2	ENSG00000172432	2037.83	-0.397087	0.0684015	33.6304	6.66438e-09	4.50232e-07	-2.52014
GJA5	ENSG00000265107	87.9353	0.844947	0.145858	33.622	6.69299e-09	4.50752e-07	5.36209
RGS16	ENSG00000143333	484.757	-0.402792	0.0694819	33.5831	6.82818e-09	4.58424e-07	-2.55319
ARHGAP11A	ENSG00000198826	1457.8	-0.584151	0.100537	33.5659	6.88914e-09	4.6108e-07	-3.70131
CPPED1	ENSG00000103381	369.311	0.42026	0.072707	33.4735	7.22415e-09	4.82005e-07	2.65476
COL19A1	ENSG00000082293	2444.59	-0.410656	0.0709227	33.4497	7.31309e-09	4.86433e-07	-2.59246
EIF4B	ENSG00000063046	27647	0.381917	0.0659705	33.42	7.42576e-09	4.92408e-07	2.40901
PLK1	ENSG00000166851	737.809	-0.73423	0.12671	33.2867	7.95243e-09	5.24174e-07	-4.61135
NAPB	ENSG00000125814	498.209	0.494875	0.0857229	33.2865	7.95346e-09	5.24174e-07	3.10808
KIF23	ENSG00000137807	1369	-0.623801	0.107788	33.2493	8.10706e-09	5.32668e-07	-3.91344
GNG12	ENSG00000172380	7502.03	0.441875	0.0765306	33.2112	8.26723e-09	5.41541e-07	2.76895
PFDN2	ENSG00000143256	2267.11	-0.394245	0.0683611	33.1871	8.37054e-09	5.45013e-07	-2.46939
DOK6	ENSG00000206052	105.207	0.734249	0.127874	33.187	8.37081e-09	5.45013e-07	4.59904
HJURP	ENSG00000123485	940.218	-0.513781	0.0890307	33.1713	8.43877e-09	5.47783e-07	-3.21698
KCNS3	ENSG00000170745	1041.93	0.439024	0.0763303	33.043	9.01435e-09	5.83388e-07	2.7369
AKR1C2	ENSG00000151632	108.537	-0.973401	0.169226	33.0245	9.10045e-09	5.87197e-07	-6.06547
CIRBP	ENSG00000099622	3662.54	0.34444	0.0598701	33.0178	9.13191e-09	5.87468e-07	2.14621
IGSF3	ENSG00000143061	1065.28	0.391444	0.0682033	32.9087	9.65904e-09	6.1953e-07	2.43006
TIFA	ENSG00000145365	332.109	0.539977	0.0941104	32.8618	9.89469e-09	6.32761e-07	3.34719
SERPINB1	ENSG00000021355	386.633	0.502056	0.0881181	32.6365	1.11111e-08	7.08446e-07	3.08749
NT5DC3	ENSG00000111696	1055.57	-0.384273	0.0671993	32.6275	1.11626e-08	7.09631e-07	-2.36288
FAS	ENSG00000026103	351.343	-0.542479	0.0948745	32.6084	1.12727e-08	7.14523e-07	-3.33407
TTPAL	ENSG00000124120	1536.35	-0.388299	0.0679674	32.5263	1.17591e-08	7.43168e-07	-2.37985
ADSS	ENSG00000035687	1778.27	0.433089	0.0758843	32.4639	1.21425e-08	7.65153e-07	2.64888
EPB41L5	ENSG00000115109	322.3	0.500448	0.0878316	32.4057	1.25116e-08	7.84722e-07	3.05538
APH1A	ENSG00000117362	2896.91	0.384625	0.0674589	32.4035	1.25258e-08	7.84722e-07	2.34824
GPR37	ENSG00000170775	541.266	0.515423	0.0905749	32.2898	1.32806e-08	8.29592e-07	3.13436
EMP2	ENSG00000213853	1032.48	0.423974	0.0746127	32.2044	1.38779e-08	8.64399e-07	2.57067
COG6	ENSG00000133103	722.271	0.546952	0.0962887	32.134	1.43895e-08	8.93686e-07	3.30841
SELENOK	ENSG00000113811	1779.3	-0.443369	0.0781354	32.1231	1.44707e-08	8.96144e-07	-2.68133
DNAJB11	ENSG00000090520	4507.72	-0.483834	0.0853968	31.966	1.56891e-08	9.68812e-07	-2.90966
EZH2	ENSG00000106462	991.931	-0.460355	0.0814693	31.794	1.71421e-08	1.05551e-06	-2.75133
HSD17B11	ENSG00000198189	1013.33	0.423632	0.0751448	31.6738	1.82365e-08	1.1197e-06	2.52099
GOT1	ENSG00000120053	1336.29	-0.417082	0.0741943	31.4984	1.99602e-08	1.22205e-06	-2.46617
FKBP9	ENSG00000122642	2688.33	0.373869	0.0665323	31.4714	2.02396e-08	1.23565e-06	2.20886
CCL2	ENSG00000108691	2457.04	-0.401342	0.0714237	31.4494	2.04702e-08	1.2462e-06	-2.36969
GPCPD1	ENSG00000125772	1680.26	-0.459358	0.081832	31.4104	2.08865e-08	1.26795e-06	-2.70879
ELOVL4	ENSG00000118402	425.142	0.683038	0.121641	31.3747	2.12733e-08	1.28698e-06	4.02339
GPAT3	ENSG00000138678	3517.31	-0.437009	0.0778711	31.3705	2.13193e-08	1.28698e-06	-2.57417
CCND1	ENSG00000110092	7011.8	0.383727	0.0684354	31.3442	2.16105e-08	1.30091e-06	2.25852
KIF20A	ENSG00000112984	1385.26	-0.570185	0.101552	31.3347	2.17162e-08	1.30364e-06	-3.35545
HOXB3	ENSG00000120093	227.584	0.487714	0.0872737	31.329	2.17797e-08	1.30382e-06	2.87009
WSB1	ENSG00000109046	4494.51	0.387062	0.0690988	31.303	2.20735e-08	1.31511e-06	2.27633
CRBN	ENSG00000113851	855.905	0.337249	0.0602455	31.3015	2.20905e-08	1.31511e-06	1.98337
TMOD1	ENSG00000136842	242.021	0.497407	0.0891351	31.1659	2.36892e-08	1.40641e-06	2.91077
JPH1	ENSG00000104369	256.461	0.676057	0.120893	31.147	2.39212e-08	1.41628e-06	3.95416
DBNDD2	ENSG00000244274	691.764	0.463505	0.0831404	31.072	2.48627e-08	1.46481e-06	2.70419
PCDH1	ENSG00000156453	728.469	0.575737	0.103062	31.0709	2.48767e-08	1.46481e-06	3.35897
FRMD4B	ENSG00000114541	777.13	-0.468455	0.0840307	30.9721	2.61759e-08	1.5371e-06	-2.72327
SERINC3	ENSG00000132824	6052.94	0.280487	0.0503744	30.9547	2.64124e-08	1.54678e-06	1.62979
YRDC	ENSG00000196449	1388.42	-0.400281	0.0718882	30.9073	2.70649e-08	1.58069e-06	-2.32209
CADM1	ENSG00000182985	4237.47	0.455036	0.0818094	30.8248	2.824e-08	1.64487e-06	2.63187
KLHL20	ENSG00000076321	764.781	0.385894	0.0694845	30.787	2.87965e-08	1.67276e-06	2.22914
LAMA4	ENSG00000112769	14333.6	-0.360854	0.0649937	30.7476	2.93861e-08	1.70242e-06	-2.08174
ST6GALNAC2	ENSG00000070731	1725.9	0.408195	0.0736308	30.7174	2.98481e-08	1.72455e-06	2.35256
TTLL4	ENSG00000135912	1224.5	-0.342142	0.0617017	30.687	3.03183e-08	1.74237e-06	-1.97035
EID1	ENSG00000255302	5258.7	0.564249	0.101628	30.6429	3.10156e-08	1.7777e-06	3.24451
OPHN1	ENSG00000079482	1119.43	0.445936	0.0804407	30.6253	3.12981e-08	1.78914e-06	2.56295
LINC00205	ENSG00000223768	651.869	0.366246	0.0661625	30.6118	3.15178e-08	1.79693e-06	2.10426
RASSF4	ENSG00000107551	372.878	-0.449627	0.0813207	30.557	3.24197e-08	1.84347e-06	-2.57833
ETV1	ENSG00000006468	2008.97	0.450029	0.0812799	30.5468	3.25905e-08	1.84831e-06	2.58012
MAN1A2	ENSG00000198162	2349.32	0.50849	0.0919364	30.4705	3.38985e-08	1.91745e-06	2.90718
FAM32A	ENSG00000105058	1198.7	0.359093	0.0650937	30.4104	3.49653e-08	1.97261e-06	2.04861
BUB1	ENSG00000169679	1004.86	-0.554617	0.100315	30.3804	3.551e-08	1.99811e-06	-3.16097
SPAG5	ENSG00000076382	1127.8	-0.592333	0.107241	30.3304	3.64379e-08	2.04498e-06	-3.36997
B4GALT1	ENSG00000086062	844.141	0.418213	0.0759103	30.2494	3.79903e-08	2.12657e-06	2.37224
KIF15	ENSG00000163808	740.652	-0.583371	0.105849	30.2365	3.8245e-08	2.13528e-06	-3.30803
PURA	ENSG00000185129	599.357	0.568675	0.103302	30.2189	3.85925e-08	2.14911e-06	3.22311
ABT1	ENSG00000146109	332.872	0.64111	0.116484	30.2022	3.89265e-08	2.16212e-06	3.63197
SPATS2L	ENSG00000196141	2070.42	-0.216464	0.0394231	30.1346	4.03071e-08	2.23305e-06	-1.22326
MEF2C	ENSG00000081189	690.591	0.380774	0.0693733	30.1073	4.08782e-08	2.25889e-06	2.14989
MT-ND2	ENSG00000198763	34341.2	-0.460782	0.0838061	30.1021	4.09878e-08	2.25915e-06	-2.6016
HAS2	ENSG00000170961	61.2456	-1.07431	0.196272	30.0831	4.13927e-08	2.27227e-06	-6.06291
LAMB1	ENSG00000091136	16709.2	-0.276486	0.0503726	30.081	4.14366e-08	2.27227e-06	-1.56036
SGK1	ENSG00000118515	991.588	0.439806	0.0799982	30.0722	4.16265e-08	2.27689e-06	2.48168
CD22	ENSG00000012124	2486.36	0.418414	0.0762233	30.0482	4.21437e-08	2.29934e-06	2.35918
CRY2	ENSG00000121671	227.043	-0.572225	0.104714	29.9032	4.54173e-08	2.47169e-06	-3.20847
MRPL45	ENSG00000278845	1544.12	0.359332	0.0656617	29.8911	4.57e-08	2.48081e-06	2.0142
KLF4	ENSG00000136826	493.781	-0.510041	0.093298	29.8001	4.78963e-08	2.5935e-06	-2.84915
SNHG8	ENSG00000269893	830.524	0.483622	0.0886212	29.7544	4.90382e-08	2.64868e-06	2.69714
CACNG6	ENSG00000130433	53.2009	1.0811	0.199265	29.6902	5.0691e-08	2.73111e-06	6.01489
TARDBP	ENSG00000120948	4264.03	0.394979	0.0724162	29.65	5.17527e-08	2.77406e-06	2.19485
ABHD17C	ENSG00000136379	974.885	0.385325	0.0706461	29.6454	5.18744e-08	2.77406e-06	2.14121
SFRP1	ENSG00000104332	1874.73	-0.378634	0.0694964	29.5892	5.34021e-08	2.84869e-06	-2.09966
POLR2C	ENSG00000102978	1632.78	-0.259358	0.0477148	29.5175	5.54141e-08	2.94872e-06	-1.43435
FICD	ENSG00000198855	298.273	-0.545696	0.100472	29.5009	5.589e-08	2.96671e-06	-3.01645
LYSMD2	ENSG00000140280	230.183	0.536905	0.0987304	29.4942	5.60849e-08	2.96974e-06	2.96762
SYT11	ENSG00000132718	1886.07	0.314646	0.0579516	29.4799	5.65007e-08	2.98443e-06	1.73846
MTUS1	ENSG00000129422	235.342	0.715634	0.132077	29.3823	5.94178e-08	3.13084e-06	3.93909
SYVN1	ENSG00000162298	2954.5	-0.413137	0.0761776	29.3376	6.08037e-08	3.19605e-06	-2.27035
INPP5F	ENSG00000198825	6848.64	0.432904	0.079794	29.3289	6.10776e-08	3.20264e-06	2.37859
MANF	ENSG00000145050	7349.43	-0.472412	0.0871456	29.2665	6.3076e-08	3.2932e-06	-2.58994
GAS5	ENSG00000234741	9857.98	0.445198	0.0821412	29.2655	6.31103e-08	3.2932e-06	2.44074
ABCB4	ENSG00000005471	152.712	0.621081	0.115501	29.258	6.33541e-08	3.29793e-06	3.40461
PIK3R3	ENSG00000117461	186.298	-0.762797	0.140818	29.1906	6.55967e-08	3.40281e-06	-4.1711
SSRP1	ENSG00000149136	6461.85	-0.296541	0.0548381	29.188	6.56846e-08	3.40281e-06	-1.62153
MORC2	ENSG00000133422	543.612	0.323038	0.0598267	29.1702	6.6292e-08	3.42604e-06	1.76547
CCDC28A	ENSG00000024862	157.709	0.572791	0.10628	29.1538	6.68554e-08	3.44689e-06	3.12891
UBR3	ENSG00000144357	1240.48	0.429753	0.0794511	29.146	6.7125e-08	3.45253e-06	2.34725
FAM69A	ENSG00000154511	104.275	0.720971	0.13361	29.137	6.74382e-08	3.46038e-06	3.93714
RRM2	ENSG00000171848	2166.65	-0.77127	0.142089	29.1194	6.80537e-08	3.48367e-06	-4.20956
SGMS2	ENSG00000164023	55.601	0.923754	0.171961	29.1105	6.83642e-08	3.49127e-06	5.04094
PNPO	ENSG00000108439	903.077	-0.284482	0.0527414	29.078	6.95221e-08	3.54201e-06	-1.55064
HEXB	ENSG00000049860	4072.69	-0.392994	0.0728014	29.0404	7.08861e-08	3.59935e-06	-2.13937
CDKN3	ENSG00000100526	401.597	-0.589108	0.109002	29.0377	7.09816e-08	3.59935e-06	-3.20697
CAP2	ENSG00000112186	524.148	0.412984	0.0766638	28.936	7.4809e-08	3.78453e-06	2.23919
LITAF	ENSG00000189067	2092.01	0.258608	0.0480749	28.9182	7.54983e-08	3.81045e-06	1.4014
KLF12	ENSG00000118922	404.665	0.471784	0.087734	28.9014	7.61578e-08	3.83476e-06	2.55531
RPRD1B	ENSG00000101413	1297.32	0.303922	0.0566598	28.708	8.41568e-08	4.21782e-06	1.63355
CPNE1	ENSG00000214078	6615.45	0.366453	0.0683399	28.6867	8.50844e-08	4.25442e-06	1.96828
R3HDM1	ENSG00000048991	1659.09	-0.341518	0.0636884	28.6822	8.52832e-08	4.25449e-06	-1.83434
SYPL1	ENSG00000008282	3689	0.417244	0.077852	28.6359	8.73478e-08	4.34742e-06	2.23717
HNRNPH2	ENSG00000126945	1822.45	0.326879	0.0611791	28.4865	9.43522e-08	4.68522e-06	1.74203
ROCK2	ENSG00000134318	3343.41	0.415955	0.0778818	28.4422	9.65372e-08	4.7827e-06	2.21302
SNHG4	ENSG00000281398	850.979	0.533301	0.0999075	28.3766	9.98663e-08	4.93628e-06	2.83001
ITGB1	ENSG00000150093	27166.5	-0.399386	0.0748957	28.3466	1.01427e-07	5.00194e-06	-2.11709
TXNDC12	ENSG00000117862	1811.85	-0.305457	0.0573999	28.2629	1.05905e-07	5.21089e-06	-1.61375
TPX2	ENSG00000088325	4314.81	-0.569748	0.106864	28.241	1.07114e-07	5.25835e-06	-3.00778
CARS	ENSG00000110619	3086.21	-0.279711	0.0526708	28.1836	1.10336e-07	5.40421e-06	-1.47331
PAQR8	ENSG00000170915	408.367	0.393298	0.0743644	28.0991	1.1526e-07	5.63259e-06	2.06453
VIT	ENSG00000205221	41.4029	-1.08377	0.205456	28.0922	1.15673e-07	5.63997e-06	-5.68842
SATB1	ENSG00000182568	419.268	0.490322	0.092664	28.0656	1.17274e-07	5.70513e-06	2.57112
CDCA8	ENSG00000134690	647.898	-0.549088	0.103393	28.0351	1.19135e-07	5.7826e-06	-2.87606
ASPM	ENSG00000066279	1320.51	-0.418783	0.07903	28.026	1.19699e-07	5.79692e-06	-2.19309
RBMS3	ENSG00000144642	373.52	0.525587	0.0992833	27.9048	1.2743e-07	6.15752e-06	2.73862
NOMO1	ENSG00000103512	4782.89	-0.258817	0.0490833	27.772	1.36488e-07	6.58045e-06	-1.34112
TGFBR1	ENSG00000106799	1062.7	0.449941	0.0852524	27.7659	1.36917e-07	6.58637e-06	2.3313
KRT86	ENSG00000170442	72.7851	1.53044	0.28763	27.7612	1.37253e-07	6.58782e-06	7.92963
GLB1	ENSG00000170266	1675.14	-0.27631	0.0524801	27.6991	1.4173e-07	6.78763e-06	-1.42805
FOXO1	ENSG00000150907	300.5	0.467769	0.0889911	27.6465	1.45639e-07	6.95934e-06	2.41249
GNG11	ENSG00000127920	717.196	-0.423897	0.0807122	27.6289	1.46964e-07	6.99166e-06	-2.18537
ANKH	ENSG00000154122	3787.36	0.304144	0.0578018	27.622	1.47492e-07	7.00132e-06	1.56781
TCEAL7	ENSG00000182916	164.79	0.686638	0.130435	27.6115	1.48294e-07	7.02393e-06	3.53853
GIPC1	ENSG00000123159	416.209	1.04766	0.197642	27.6051	1.48787e-07	7.03181e-06	5.39851
TDG	ENSG00000139372	1171.97	0.361307	0.0687313	27.5866	1.50213e-07	7.08368e-06	1.86064
TCEAL8	ENSG00000180964	1312.06	0.448769	0.0854212	27.5676	1.51701e-07	7.13821e-06	2.30955
FREM1	ENSG00000164946	1095.65	-0.461065	0.087737	27.5128	1.56062e-07	7.32744e-06	-2.36759
SRA1	ENSG00000213523	668.25	-0.3859	0.073593	27.4512	1.61111e-07	7.54804e-06	-1.97664
TGFBI	ENSG00000120708	11457.3	-0.242124	0.0461995	27.4296	1.62922e-07	7.61635e-06	-1.23925
SPPL3	ENSG00000157837	1367.78	0.224875	0.0429366	27.4196	1.63759e-07	7.63634e-06	1.15071
CHST3	ENSG00000122863	1263.82	-0.300372	0.0573759	27.4161	1.64059e-07	7.63634e-06	-1.53704
CAMK2N1	ENSG00000162545	740.192	0.371479	0.07091	27.3902	1.66272e-07	7.7227e-06	1.89909
AMMECR1	ENSG00000101935	691.475	0.421418	0.0804145	27.3699	1.68029e-07	7.78749e-06	2.15286
HHIP-AS1	ENSG00000248890	83.1548	0.75676	0.145361	27.3157	1.72806e-07	7.99172e-06	3.85748
MTND2P28	ENSG00000225630	1321.39	-0.514772	0.0985244	27.2052	1.82967e-07	8.42842e-06	-2.61209
ANO10	ENSG00000160746	999.234	0.392373	0.0751891	27.2032	1.83157e-07	8.42842e-06	1.991
CANX	ENSG00000127022	32055.7	0.386411	0.0739842	27.2004	1.83422e-07	8.42842e-06	1.96075
PLEKHB1	ENSG00000021300	1806.99	0.36043	0.0690961	27.1765	1.85699e-07	8.51488e-06	1.82731
CNIH1	ENSG00000100528	2909.8	0.382049	0.0732307	27.1566	1.87626e-07	8.58498e-06	1.93556
MAGEF1	ENSG00000177383	868.336	0.306896	0.0589551	27.1096	1.92238e-07	8.77738e-06	1.55186
PTN	ENSG00000105894	1152.33	0.567053	0.108605	27.0888	1.94326e-07	8.85393e-06	2.86524
MDM2	ENSG00000135679	5508.17	-0.379357	0.0728198	27.0658	1.9665e-07	8.93473e-06	-1.91534
NR4A2	ENSG00000153234	1254.58	-0.321943	0.0618422	27.063	1.96928e-07	8.93473e-06	-1.62546
HK1	ENSG00000156515	2256.22	-0.230263	0.044271	27.0345	1.99852e-07	9.04832e-06	-1.16132
RASSF2	ENSG00000101265	112.439	0.730287	0.14091	27.011	2.02302e-07	9.14007e-06	3.67995
TRIP13	ENSG00000071539	1140.05	-0.418986	0.0804909	26.9925	2.0425e-07	9.20875e-06	-2.10993
CHST11	ENSG00000171310	1348.12	0.298475	0.0574421	26.9701	2.06622e-07	9.29627e-06	1.50183
PHLDB2	ENSG00000144824	594.76	0.522951	0.100655	26.946	2.09219e-07	9.39348e-06	2.62897
FCMR	ENSG00000162894	89.479	0.784472	0.151117	26.9296	2.10999e-07	9.45373e-06	3.9415
GOLGA1	ENSG00000136935	810.748	-0.357941	0.0690331	26.8907	2.15295e-07	9.6262e-06	-1.79563
KCTD1	ENSG00000134504	398.169	0.375847	0.0726873	26.7956	2.26156e-07	1.00909e-05	1.87776
DNER	ENSG00000187957	703.591	-0.348483	0.0674215	26.6845	2.39532e-07	1.06656e-05	-1.73266
RBBP8	ENSG00000101773	1166.05	-0.409984	0.079291	26.6756	2.40641e-07	1.06908e-05	-2.03803
EDEM1	ENSG00000134109	3711.91	-0.375521	0.0726168	26.672	2.41089e-07	1.06908e-05	-1.86671
COX20	ENSG00000203667	730.016	-0.341872	0.0661925	26.6661	2.4183e-07	1.06922e-05	-1.69942
PHF8	ENSG00000172943	792.748	-0.322424	0.0624026	26.6638	2.42113e-07	1.06922e-05	-1.60275
GDF11	ENSG00000135414	1298.32	0.461659	0.0893333	26.6374	2.45448e-07	1.08173e-05	2.29255
NEK2	ENSG00000117650	553.534	-0.569397	0.11017	26.578	2.53105e-07	1.1132e-05	-2.82047
KPNA2	ENSG00000182481	3331.98	-0.484313	0.0937298	26.5651	2.54807e-07	1.1184e-05	-2.39803
PTAR1	ENSG00000188647	1837.6	0.494727	0.0960267	26.4352	2.72525e-07	1.19145e-05	2.436
IER5	ENSG00000162783	581.366	0.479769	0.0932759	26.4347	2.72599e-07	1.19145e-05	2.36234
NPR3	ENSG00000113389	71.0397	-0.813278	0.158468	26.4311	2.73109e-07	1.19145e-05	-4.00452
DPY19L2	ENSG00000177990	96.7601	0.817944	0.158934	26.4069	2.76552e-07	1.20404e-05	4.02376
EXO1	ENSG00000174371	462.327	-0.573497	0.111285	26.3842	2.79818e-07	1.2158e-05	-2.81882
RAPGEF4	ENSG00000091428	78.2838	0.829604	0.162188	26.3506	2.84737e-07	1.23468e-05	4.07206
RYR2	ENSG00000198626	165.011	-0.637346	0.124153	26.3249	2.88548e-07	1.2487e-05	-3.12526
SEC24D	ENSG00000150961	1618.88	-0.425684	0.0829008	26.2924	2.93445e-07	1.26734e-05	-2.08462
PEX11B	ENSG00000131779	497.047	0.401986	0.0783522	26.2645	2.97712e-07	1.2832e-05	1.9664
GDNF	ENSG00000168621	1949.57	-0.334988	0.0655387	26.081	3.27385e-07	1.40547e-05	-1.62542
ACYP1	ENSG00000119640	143.029	0.563841	0.110908	25.9684	3.47046e-07	1.48691e-05	2.72206
ERMAP	ENSG00000164010	274.693	0.530583	0.104128	25.9198	3.55897e-07	1.52181e-05	2.55616
MYEF2	ENSG00000104177	517.408	0.479954	0.0942396	25.9027	3.59064e-07	1.53232e-05	2.31081
TRIM25	ENSG00000121060	1997.52	-0.352215	0.0691676	25.885	3.62374e-07	1.54338e-05	-1.69469
PDHX	ENSG00000110435	852.408	-0.360821	0.0709174	25.8305	3.72747e-07	1.58443e-05	-1.73198
GTF3A	ENSG00000122034	2683.2	-0.337898	0.0664218	25.814	3.75945e-07	1.59488e-05	-1.62099
SLC1A4	ENSG00000115902	9759.51	0.26155	0.051579	25.6875	4.01419e-07	1.69627e-05	1.24773
TMED10	ENSG00000170348	8388.17	0.261377	0.0515595	25.6702	4.05039e-07	1.70822e-05	1.2461
HSPA6	ENSG00000173110	62.4515	0.986676	0.195609	25.6143	4.16948e-07	1.75501e-05	4.69235
HMMR	ENSG00000072571	403.302	-0.586792	0.115723	25.5969	4.20716e-07	1.76742e-05	-2.78882
FAM213A	ENSG00000122378	840.129	0.2836	0.0561392	25.5601	4.28812e-07	1.79792e-05	1.34575
PDCD11	ENSG00000148843	2142.42	-0.231532	0.0457817	25.5549	4.29967e-07	1.79927e-05	-1.0986
CDR2	ENSG00000140743	344.261	-0.440925	0.0872139	25.5171	4.38487e-07	1.82875e-05	-2.08904
PLBD1	ENSG00000121316	1970.26	-0.35091	0.0693598	25.5161	4.38711e-07	1.82875e-05	-1.66256
CTGF	ENSG00000118523	2942.57	0.406438	0.0803254	25.5112	4.39824e-07	1.82985e-05	1.92554
MICB	ENSG00000204516	232.34	-0.450874	0.0895666	25.4135	4.6267e-07	1.9212e-05	-2.12651
BOLA2-SMG1P6	ENSG00000261740	791.147	-0.275267	0.0546162	25.3955	4.67013e-07	1.93377e-05	-1.2975
KNSTRN	ENSG00000128944	1314.13	-0.33196	0.0658499	25.3935	4.67494e-07	1.93377e-05	-1.56472
TCF7L1	ENSG00000152284	108.821	0.69501	0.138225	25.3791	4.70996e-07	1.94453e-05	3.27432
CD46	ENSG00000117335	3795.23	0.354529	0.0703905	25.3174	4.86299e-07	2.00387e-05	1.66562
ATRAID	ENSG00000138085	3525.85	-0.249097	0.0494817	25.3095	4.88301e-07	2.00828e-05	-1.17005
IQGAP3	ENSG00000183856	1053.41	-0.583891	0.115887	25.2355	5.07386e-07	2.08279e-05	-2.7334
KCTD12	ENSG00000178695	294.141	0.635503	0.126374	25.2293	5.09026e-07	2.08447e-05	2.97479
DDX27	ENSG00000124228	2752.24	-0.2243	0.0446677	25.2267	5.09727e-07	2.08447e-05	-1.04995
CCNB1	ENSG00000134057	1983.52	-0.531304	0.105525	25.2048	5.15544e-07	2.10426e-05	-2.48486
ADAMTS6	ENSG00000049192	157.843	0.686321	0.136356	25.1768	5.23083e-07	2.12697e-05	3.20666
TGFB2	ENSG00000092969	160.367	-0.593513	0.118277	25.1443	5.31962e-07	2.159e-05	-2.76918
IFT172	ENSG00000138002	750.122	-0.388538	0.0773783	25.1279	5.36507e-07	2.17336e-05	-1.8117
NDUFB9	ENSG00000147684	2276.82	-0.259817	0.0518345	25.1001	5.44311e-07	2.20084e-05	-1.21007
BUB1B	ENSG00000156970	1361.73	-0.470703	0.0937782	25.082	5.49425e-07	2.21735e-05	-2.19073
AGMO	ENSG00000187546	472.725	0.62083	0.123606	25.0686	5.53261e-07	2.22866e-05	2.88807
LCP1	ENSG00000136167	328.045	0.468973	0.0935376	25.061	5.55464e-07	2.23336e-05	2.18121
YBX3	ENSG00000060138	4351.82	-0.289644	0.0578554	25.0336	5.63388e-07	2.261e-05	-1.3456
AURKA	ENSG00000087586	1221.24	-0.577138	0.115061	24.9842	5.78022e-07	2.31542e-05	-2.67525
MAGED2	ENSG00000102316	4802.66	0.2829	0.0565872	24.9766	5.80305e-07	2.32025e-05	1.31109
ABCG2	ENSG00000118777	91.4675	-0.791327	0.158496	24.9655	5.8364e-07	2.32927e-05	-3.66604
GRM2	ENSG00000164082	58.6665	-0.891286	0.178655	24.9509	5.88091e-07	2.34269e-05	-4.12691
NRP1	ENSG00000099250	3654.9	-0.39551	0.0790932	24.9255	5.95899e-07	2.36941e-05	-1.82938
FAM117B	ENSG00000138439	230.637	0.431024	0.0863836	24.9217	5.97071e-07	2.3697e-05	1.99362
TULP3	ENSG00000078246	1086.94	-0.240201	0.0481257	24.9069	6.01656e-07	2.38351e-05	-1.1104
SLC31A1	ENSG00000136868	1214.72	-0.420647	0.0841392	24.8977	6.04545e-07	2.39056e-05	-1.94402
MT-CO3	ENSG00000198938	63058.8	-0.392123	0.0785783	24.8274	6.26998e-07	2.4748e-05	-1.8063
SCARA5	ENSG00000168079	723.557	-0.403862	0.080963	24.8096	6.32823e-07	2.49323e-05	-1.85907
RFTN2	ENSG00000162944	144.215	0.71799	0.144293	24.7993	6.36192e-07	2.50193e-05	3.30399
TMEM135	ENSG00000166575	515.542	0.400593	0.0804133	24.7517	6.5212e-07	2.5599e-05	1.83944
TPP1	ENSG00000166340	6600.52	0.244144	0.0490867	24.7145	6.64824e-07	2.60466e-05	1.11922
TSPAN12	ENSG00000106025	159.416	0.680998	0.136782	24.7113	6.6594e-07	2.60466e-05	3.12186
FZD8	ENSG00000177283	357.903	-0.383443	0.0772183	24.6793	6.77068e-07	2.64339e-05	-1.75534
PHACTR2	ENSG00000112419	265.122	0.426519	0.0860965	24.6523	6.86625e-07	2.67585e-05	1.95028
ARHGAP18	ENSG00000146376	471.222	0.414439	0.0835228	24.6258	6.96123e-07	2.70797e-05	1.89289
CFL2	ENSG00000165410	1502.48	0.342601	0.0689947	24.5953	7.07241e-07	2.74626e-05	1.56269
DYSF	ENSG00000135636	17.1673	1.48523	0.305864	24.5843	7.11278e-07	2.75697e-05	6.772
NUP88	ENSG00000108559	1162.09	-0.342708	0.0690769	24.5766	7.14128e-07	2.76305e-05	-1.56227
FANCL	ENSG00000115392	912.85	0.326471	0.0659055	24.516	7.36939e-07	2.84619e-05	1.48405
EXT2	ENSG00000151348	3495.1	-0.329062	0.0664123	24.4821	7.50045e-07	2.88863e-05	-1.49371
ODF2	ENSG00000136811	1118.83	-0.327382	0.0660911	24.4806	7.50606e-07	2.88863e-05	-1.48609
SPRED1	ENSG00000166068	2165.64	0.477284	0.0963707	24.4314	7.70031e-07	2.9581e-05	2.16161
ABCA1	ENSG00000165029	1067.46	-0.480226	0.0969795	24.4237	7.73111e-07	2.96465e-05	-2.17448
SNHG5	ENSG00000203875	5759.24	0.369313	0.0746739	24.3916	7.86093e-07	3.00907e-05	1.66987
TBC1D31	ENSG00000156787	221.792	-0.449985	0.0912501	24.3366	8.08894e-07	3.08612e-05	-2.0297
PCDHB16	ENSG00000272674	653.41	0.336187	0.0681128	24.3345	8.09776e-07	3.08612e-05	1.5164
KCNJ10	ENSG00000177807	115.361	0.862179	0.173741	24.3327	8.10517e-07	3.08612e-05	3.88893
G3BP2	ENSG00000138757	3775.53	0.378064	0.0765657	24.324	8.14172e-07	3.09457e-05	1.70484
TXNIP	ENSG00000265972	106.464	-0.855611	0.173084	24.3111	8.19655e-07	3.10993e-05	-3.85645
TRIM37	ENSG00000108395	1259.06	0.386456	0.0782612	24.2987	8.24952e-07	3.12452e-05	1.74107
HOXB7	ENSG00000260027	461.748	0.492264	0.0998906	24.2953	8.26415e-07	3.12457e-05	2.21775
NUDT11	ENSG00000196368	126.328	0.615159	0.124829	24.2906	8.28441e-07	3.12675e-05	2.77123
PON2	ENSG00000105854	2146.85	-0.310244	0.062898	24.2758	8.34816e-07	3.1405e-05	-1.39703
COL4A4	ENSG00000081052	93.3527	0.783494	0.158849	24.2754	8.35e-07	3.1405e-05	3.52807
GAB2	ENSG00000033327	2159.66	0.278857	0.0565755	24.2712	8.36805e-07	3.14181e-05	1.25564
COLGALT2	ENSG00000198756	537.727	-0.392257	0.0796271	24.222	8.5848e-07	3.21758e-05	-1.7622
NID1	ENSG00000116962	8972.26	-0.267493	0.0543224	24.2109	8.634e-07	3.23041e-05	-1.20124
DDR2	ENSG00000162733	4522.04	-0.331903	0.0674102	24.1908	8.7248e-07	3.25872e-05	-1.48923
EEF1A1P6	ENSG00000233476	1537.56	0.478918	0.0971923	24.1439	8.9398e-07	3.33325e-05	2.14418
KCMF1	ENSG00000176407	1892.07	-0.277096	0.0563646	24.1355	8.97885e-07	3.34202e-05	-1.24028
RAB31	ENSG00000168461	451.154	-0.461854	0.0938845	24.1231	9.03693e-07	3.35784e-05	-2.06631
ZMYM3	ENSG00000147130	1531.53	0.254055	0.0517871	24.0562	9.35658e-07	3.47063e-05	1.13298
LINC00662	ENSG00000261824	360.295	-0.503347	0.102491	24.0218	9.52497e-07	3.52702e-05	-2.2412
EIF2AK3	ENSG00000172071	707.991	-0.391011	0.0798015	24.0057	9.60497e-07	3.55054e-05	-1.73989
NRBP1	ENSG00000115216	2284.77	-0.187138	0.038206	23.9852	9.70772e-07	3.58238e-05	-0.831982
RP9	ENSG00000164610	560.21	-0.355037	0.0725735	23.9027	1.01329e-06	3.73288e-05	-1.57209
MIS12	ENSG00000167842	1361.87	-0.378713	0.0774745	23.8435	1.04493e-06	3.84287e-05	-1.67215
BLCAP	ENSG00000166619	646.265	0.345828	0.070815	23.8119	1.06225e-06	3.89993e-05	1.52473
AARSD1	ENSG00000266967	758.447	-0.27186	0.0557236	23.8018	1.0678e-06	3.91364e-05	-1.1982
FOSB	ENSG00000125740	285.773	-0.563109	0.115304	23.7969	1.07056e-06	3.91708e-05	-2.48164
DNM3	ENSG00000197959	107.525	0.644621	0.132791	23.7781	1.08103e-06	3.94868e-05	2.83862
EXTL3	ENSG00000012232	1085.74	0.29013	0.0594832	23.7541	1.09459e-06	3.99146e-05	1.27624
ATXN7L3B	ENSG00000253719	1789.5	0.336077	0.0689416	23.7323	1.10708e-06	4.03019e-05	1.47695
SRD5A3	ENSG00000128039	434.89	-0.44424	0.0910734	23.7221	1.11299e-06	4.04485e-05	-1.95159
PEX26	ENSG00000215193	1257.35	-0.250327	0.0514354	23.7036	1.1237e-06	4.07692e-05	-1.09885
TOR3A	ENSG00000186283	489.242	-0.355782	0.0730859	23.6931	1.12989e-06	4.09248e-05	-1.56118
APCDD1L	ENSG00000198768	3970.4	0.382543	0.0784829	23.6888	1.13241e-06	4.09474e-05	1.67851
MSANTD3	ENSG00000066697	1423.16	-0.260327	0.05352	23.6451	1.15842e-06	4.17478e-05	-1.14007
CSE1L	ENSG00000124207	6135.98	-0.330174	0.0678377	23.6309	1.167e-06	4.19868e-05	-1.44513
CTDSP2	ENSG00000175215	1485.52	0.258494	0.0532151	23.6198	1.17376e-06	4.21595e-05	1.13094
KANK2	ENSG00000197256	593.347	0.40814	0.0840411	23.5959	1.18842e-06	4.25614e-05	1.78397
ARL6IP5	ENSG00000144746	1471.37	0.364499	0.0749706	23.5951	1.1889e-06	4.25614e-05	1.59322
ACSF2	ENSG00000167107	167.513	0.558073	0.115137	23.5885	1.19298e-06	4.26366e-05	2.4389
WDR62	ENSG00000075702	198.652	-0.598627	0.12312	23.584	1.19579e-06	4.26663e-05	-2.61595
GABRE	ENSG00000102287	187.41	-0.516687	0.106344	23.5776	1.19975e-06	4.27369e-05	-2.25751
LINC00173	ENSG00000196668	23.6166	1.29637	0.27078	23.5429	1.22161e-06	4.34436e-05	5.65488
STAC	ENSG00000144681	321.011	-0.364557	0.0752642	23.5299	1.2299e-06	4.36664e-05	-1.58942
LMBRD1	ENSG00000168216	1016.21	0.38811	0.0800858	23.4639	1.2728e-06	4.51154e-05	1.6866
LEPROT	ENSG00000213625	3026.66	0.286614	0.0591306	23.4549	1.27879e-06	4.52532e-05	1.24515
DIRAS1	ENSG00000176490	282.727	0.421765	0.0871763	23.4171	1.30415e-06	4.60096e-05	1.82926
LBHD1	ENSG00000162194	370.153	-0.352411	0.0728692	23.4167	1.30444e-06	4.60096e-05	-1.52846
GJB1	ENSG00000169562	378.589	0.482366	0.0998089	23.4034	1.31346e-06	4.62524e-05	2.09099
TMEM117	ENSG00000139173	355.699	0.44567	0.0920654	23.3857	1.32558e-06	4.66028e-05	1.93046
TMEM214	ENSG00000119777	1590.92	-0.334301	0.069206	23.3113	1.37788e-06	4.83628e-05	-1.44267
FAM98B	ENSG00000171262	1546.47	0.415407	0.0859958	23.2648	1.41159e-06	4.94653e-05	1.78862
OSBPL2	ENSG00000130703	1369.77	-0.231411	0.0480542	23.1863	1.47041e-06	5.13936e-05	-0.992541
MSTO2P	ENSG00000203761	324.551	-0.695076	0.14375	23.185	1.47139e-06	5.13936e-05	-2.98125
TGIF2	ENSG00000118707	1613.76	0.310576	0.0644179	23.1716	1.4817e-06	5.16701e-05	1.33137
NDEL1	ENSG00000166579	644.94	-0.316115	0.0656805	23.1422	1.50454e-06	5.23819e-05	-1.35323
MINDY2	ENSG00000128923	546.076	0.674733	0.139901	23.1329	1.51179e-06	5.25493e-05	2.88748
VPS41	ENSG00000006715	2010.69	0.322815	0.0670963	23.1178	1.52374e-06	5.28796e-05	1.38059
TIPRL	ENSG00000143155	1982.05	0.341026	0.070943	23.0635	1.56737e-06	5.43061e-05	1.45453
RB1	ENSG00000139687	1697.6	0.383105	0.0797371	23.0342	1.59145e-06	5.50518e-05	1.63173
MILR1	ENSG00000271605	237.919	0.494301	0.102937	23.0301	1.59481e-06	5.50796e-05	2.10523
ALCAM	ENSG00000170017	1725.28	0.401532	0.0835667	23.0194	1.60371e-06	5.52984e-05	1.70944
NRM	ENSG00000137404	278.349	0.74283	0.154336	23.0116	1.6103e-06	5.5437e-05	3.16163
SHMT1	ENSG00000176974	711.241	0.341914	0.0713103	22.954	1.65927e-06	5.70316e-05	1.45104
INAVA	ENSG00000163362	104.734	0.550361	0.115478	22.9457	1.6664e-06	5.71857e-05	2.33503
CCNA2	ENSG00000145386	768.712	-0.638035	0.132718	22.9286	1.68136e-06	5.76072e-05	-2.70496
PBX1	ENSG00000185630	168.454	0.578297	0.121168	22.8964	1.70971e-06	5.84858e-05	2.4479
HGF	ENSG00000019991	12.8886	-2.18667	0.46158	22.8848	1.7201e-06	5.87042e-05	-9.25253
NUF2	ENSG00000143228	759.612	-0.475236	0.0992036	22.8831	1.72155e-06	5.87042e-05	-2.01088
ZPR1	ENSG00000109917	1865.23	-0.309777	0.0647153	22.8611	1.74139e-06	5.9287e-05	-1.30944
UFD1	ENSG00000070010	2044.97	-0.288765	0.0603621	22.8358	1.76446e-06	5.99069e-05	-1.21932
TCAF1	ENSG00000198420	2081.38	0.331258	0.0693119	22.8351	1.76516e-06	5.99069e-05	1.39874
ERO1A	ENSG00000197930	2644.07	-0.360693	0.0756046	22.7074	1.88645e-06	6.39226e-05	-1.51287
CD99	ENSG00000002586	1945.64	-0.467651	0.0979418	22.6937	1.89987e-06	6.42765e-05	-1.96037
TRIM3	ENSG00000110171	858.246	-0.339944	0.0713613	22.6784	1.91512e-06	6.46909e-05	-1.42408
HES1	ENSG00000114315	408.478	0.372885	0.0783409	22.6514	1.94216e-06	6.55017e-05	1.56005
C6orf141	ENSG00000197261	389.68	-0.406033	0.0853192	22.6186	1.97565e-06	6.65269e-05	-1.696
IFI6	ENSG00000126709	187.371	-0.549946	0.115859	22.6136	1.98077e-06	6.65951e-05	-2.29688
MXI1	ENSG00000119950	1478.69	0.303809	0.0638711	22.6028	1.99195e-06	6.68667e-05	1.26834
PHTF2	ENSG00000006576	705.145	-0.414219	0.0870123	22.5939	2.0012e-06	6.7073e-05	-1.72872
NSDHL	ENSG00000147383	877.407	-0.25879	0.0545765	22.4831	2.11997e-06	7.09434e-05	-1.07374
ELOVL7	ENSG00000164181	206.858	0.54133	0.114137	22.4795	2.12399e-06	7.09675e-05	2.24595
YARS	ENSG00000134684	7203.61	-0.301347	0.0635231	22.4641	2.14107e-06	7.14276e-05	-1.24942
DNAJC2	ENSG00000105821	1318.69	-0.382934	0.0807625	22.461	2.14458e-06	7.14339e-05	-1.58768
ADAMTS3	ENSG00000156140	210.131	0.423717	0.089421	22.4563	2.14974e-06	7.14954e-05	1.75661
CDKN1A	ENSG00000124762	2490.4	-0.493649	0.103979	22.4373	2.17112e-06	7.20951e-05	-2.04474
SOX8	ENSG00000005513	961.286	0.529739	0.111716	22.3995	2.21435e-06	7.34176e-05	2.19005
PPP1R3B	ENSG00000173281	395.217	-0.428536	0.0905328	22.3449	2.27823e-06	7.54195e-05	-1.76665
HNMT	ENSG00000150540	113.492	0.56814	0.120393	22.3325	2.29298e-06	7.57915e-05	2.34095
SLITRK6	ENSG00000184564	2090.5	-0.40607	0.0858093	22.3233	2.30399e-06	7.60386e-05	-1.67259
KIF21A	ENSG00000139116	786.792	0.425647	0.0900927	22.2962	2.33668e-06	7.69995e-05	1.7509
TMEM168	ENSG00000146802	596.215	0.419604	0.0888199	22.2754	2.36217e-06	7.77209e-05	1.72435
ZDHHC20	ENSG00000180776	2300.25	0.505818	0.10696	22.2647	2.37528e-06	7.80329e-05	2.07776
SNF8	ENSG00000159210	1888.48	-0.278771	0.0590752	22.2244	2.42569e-06	7.95676e-05	-1.14275
PPP1R10	ENSG00000204569	1661.08	-0.217062	0.046052	22.1995	2.45742e-06	8.04859e-05	-0.888714
RASGRP1	ENSG00000172575	111.613	-0.620208	0.131775	22.1681	2.49785e-06	8.16862e-05	-2.53532
YKT6	ENSG00000106636	2898.65	-0.187941	0.0399322	22.1574	2.51181e-06	8.20184e-05	-0.767946
WDFY2	ENSG00000139668	679.163	-0.298533	0.0634808	22.1016	2.58599e-06	8.43125e-05	-1.21626
NCALD	ENSG00000104490	867.223	0.390175	0.0829063	22.0775	2.61864e-06	8.52482e-05	1.58774
UBE2C	ENSG00000175063	1791.68	-0.539483	0.114641	22.0247	2.69159e-06	8.73656e-05	-2.18958
MAPRE2	ENSG00000166974	819.939	0.290685	0.0619221	22.0237	2.69301e-06	8.73656e-05	1.17979
CDC20	ENSG00000117399	1543.17	-0.560258	0.119006	22.0217	2.69584e-06	8.73656e-05	-2.2739
TMEM38A	ENSG00000072954	245.405	-0.565512	0.120557	21.957	2.78825e-06	9.02247e-05	-2.28731
NLGN1	ENSG00000169760	689.63	0.347141	0.0741095	21.9537	2.79305e-06	9.02445e-05	1.40404
NFATC2	ENSG00000101096	6243.95	0.417801	0.0890691	21.9298	2.82805e-06	9.12384e-05	1.68784
KLF13	ENSG00000169926	502.758	0.410627	0.0879033	21.9027	2.86837e-06	9.24009e-05	1.6566
SWAP70	ENSG00000133789	1011.81	0.349934	0.0747561	21.8733	2.91258e-06	9.3685e-05	1.40965
ODC1	ENSG00000115758	3519.08	-0.511589	0.109257	21.8061	3.01645e-06	9.68815e-05	-2.05339
EREG	ENSG00000124882	122.238	-1.06407	0.225546	21.7974	3.03013e-06	9.71761e-05	-4.26952
PSME2	ENSG00000100911	1926.72	-0.309386	0.0662417	21.7742	3.06691e-06	9.82095e-05	-1.23997
MKRN2	ENSG00000075975	1086.71	-0.246097	0.05275	21.7496	3.10648e-06	9.93289e-05	-0.985108
PDK3	ENSG00000067992	108.87	0.566206	0.121565	21.7266	3.14404e-06	0.000100381	2.26389
MEGF10	ENSG00000145794	142.972	0.503007	0.108431	21.6429	3.28418e-06	0.0001047	2.00199
MAGEH1	ENSG00000187601	234.555	0.409757	0.0882083	21.6002	3.35815e-06	0.0001069	1.62716
RASA4	ENSG00000105808	169.532	0.830394	0.178718	21.5935	3.36984e-06	0.000107114	3.29679
KIF14	ENSG00000118193	962.466	-0.377838	0.0812504	21.5683	3.41454e-06	0.000108216	-1.49839
CBWD5	ENSG00000147996	1300.14	-0.258591	0.0556729	21.5587	3.43169e-06	0.0001086	-1.0251
XPO5	ENSG00000124571	2591.21	-0.322632	0.0694317	21.5381	3.46873e-06	0.00010945	-1.27788
EME1	ENSG00000154920	550.678	-0.38078	0.0819938	21.5243	3.49379e-06	0.00011008	-1.50724
CD200	ENSG00000091972	177.847	0.554818	0.119557	21.5064	3.52648e-06	0.000110948	2.19424
FANCD2	ENSG00000144554	904.895	-0.480667	0.103414	21.4902	3.55636e-06	0.000111725	-1.89952
UCHL3	ENSG00000118939	547.34	-0.423663	0.0912899	21.4825	3.57069e-06	0.000111812	-1.67411
TTC17	ENSG00000052841	3026.79	0.380531	0.0820235	21.4818	3.57209e-06	0.000111812	1.50367
DNAJB5	ENSG00000137094	310.854	-0.407321	0.0880733	21.4804	3.57469e-06	0.000111812	-1.60953
PARP1	ENSG00000143799	4976.65	0.2162	0.0467069	21.4085	3.71119e-06	0.000115913	0.850934
SPECC1L	ENSG00000100014	1480.64	-0.219906	0.0475694	21.3827	3.76143e-06	0.000117312	-0.864374
SCD5	ENSG00000145284	193.405	0.512757	0.110774	21.3722	3.78207e-06	0.000117785	2.01457
SKA1	ENSG00000154839	321.466	-0.557707	0.120432	21.3689	3.78874e-06	0.000117785	-2.19118
KLF9	ENSG00000119138	4565.87	0.267945	0.0579198	21.3667	3.79301e-06	0.000117785	1.05273
PSMC5	ENSG00000087191	3109.66	-0.189676	0.0410639	21.3284	3.86949e-06	0.00011992	-0.743741
PLD1	ENSG00000075651	461.177	0.37662	0.0817715	21.3268	3.87288e-06	0.00011992	1.47677
CKAP2	ENSG00000136108	1060.02	-0.413191	0.089384	21.3023	3.92251e-06	0.000121283	-1.61814
RAB39B	ENSG00000155961	230.48	-0.418235	0.0907284	21.2975	3.93237e-06	0.00012134	-1.63781
ATP6V1A	ENSG00000114573	2507.59	0.276647	0.0599091	21.2953	3.93686e-06	0.00012134	1.08335
SIAH2	ENSG00000181788	342.833	-0.36347	0.078738	21.2932	3.94125e-06	0.00012134	-1.42335
SYNJ2	ENSG00000078269	1591.84	-0.246505	0.0534262	21.2718	3.9856e-06	0.00012253	-0.964268
PLEKHG1	ENSG00000120278	211.483	-0.453187	0.0984572	21.1833	4.17387e-06	0.000127852	-1.76439
KCTD3	ENSG00000136636	1997.79	0.310598	0.0674124	21.1821	4.17649e-06	0.000127852	1.20925
SCLT1	ENSG00000151466	288.849	-0.460262	0.0999231	21.1759	4.18996e-06	0.000128082	-1.79158
ZFYVE1	ENSG00000165861	285.076	0.448199	0.0974469	21.1653	4.2132e-06	0.00012861	1.74382
CXCL3	ENSG00000163734	222.288	-0.745473	0.16153	21.1349	4.28055e-06	0.000130481	-2.89576
MPLKIP	ENSG00000168303	691.996	0.430294	0.0936636	21.1229	4.30753e-06	0.000131118	1.67055
FHDC1	ENSG00000137460	454.029	-0.340094	0.0740407	21.0945	4.3718e-06	0.000132887	-1.31838
ST6GALNAC3	ENSG00000184005	590.717	0.422527	0.0919236	21.0881	4.38654e-06	0.000133147	1.63757
NECTIN1	ENSG00000110400	258.052	0.544453	0.118435	21.0714	4.42493e-06	0.000134123	2.10839
OLMALINC	ENSG00000235823	232.846	0.472688	0.102837	21.0541	4.46491e-06	0.000135145	1.82892
TGFBRAP1	ENSG00000135966	982.491	0.241748	0.0526888	21.0408	4.49613e-06	0.000135899	0.934786
SHCBP1	ENSG00000171241	587.607	-0.541491	0.11782	21.0194	4.54664e-06	0.000137233	-2.09153
PYROXD2	ENSG00000119943	360.412	0.727178	0.158195	21.0095	4.57007e-06	0.000137748	2.80757
KDM4A	ENSG00000066135	1625.2	-0.260813	0.0568941	20.9902	4.61634e-06	0.000138868	-1.00606
CDH19	ENSG00000071991	5093.93	0.401198	0.0874595	20.9886	4.62013e-06	0.000138868	1.54758
MTPN	ENSG00000105887	7805.55	0.316648	0.0690871	20.9656	4.67613e-06	0.000140355	1.21997
NAV1	ENSG00000134369	1192.54	-0.267801	0.0584678	20.9602	4.68919e-06	0.000140552	-1.03161
LOXL3	ENSG00000115318	3602.24	-0.363014	0.0792979	20.9026	4.83236e-06	0.000144642	-1.39387
FAM83D	ENSG00000101447	724.419	-0.525831	0.114747	20.8805	4.88839e-06	0.000146116	-2.01672
ZP4	ENSG00000116996	15.7039	-1.73306	0.381086	20.8612	4.93807e-06	0.000147359	-6.64042
NELFCD	ENSG00000101158	2876.41	-0.257261	0.0562782	20.859	4.94366e-06	0.000147359	-0.985729
MAML2	ENSG00000184384	469.965	0.335451	0.0735513	20.8456	4.97847e-06	0.000148192	1.2845
APP	ENSG00000142192	22259.8	-0.227035	0.049814	20.7468	5.24195e-06	0.00015582	-0.864409
LYAR	ENSG00000145220	537.232	0.321376	0.0705581	20.7095	5.34508e-06	0.000158667	1.22107
ERCC6L	ENSG00000186871	198.522	-0.52503	0.115345	20.6609	5.48235e-06	0.000162517	-1.98939
NMT2	ENSG00000152465	302.535	0.447808	0.0983537	20.647	5.52244e-06	0.000163481	1.69564
SLC3A2	ENSG00000168003	8748.34	-0.28391	0.0624657	20.6316	5.56689e-06	0.000164511	-1.07426
RNF182	ENSG00000180537	517.305	-0.405392	0.089103	20.6285	5.57592e-06	0.000164511	-1.53392
GREM2	ENSG00000180875	97.0598	-0.835743	0.183439	20.6247	5.587e-06	0.000164511	-3.16229
SNAP23	ENSG00000092531	1813.06	0.332355	0.0730811	20.6245	5.58777e-06	0.000164511	1.25757
CDC45	ENSG00000093009	454.026	-0.629297	0.138305	20.5549	5.79462e-06	0.000170136	-2.37195
WARS	ENSG00000140105	11027.2	-0.271003	0.0597424	20.5497	5.81022e-06	0.000170362	-1.02131
FANCI	ENSG00000140525	2497.28	-0.409963	0.0903042	20.5322	5.86376e-06	0.000171698	-1.54361
MBP	ENSG00000197971	51.9908	0.777981	0.172256	20.5063	5.94354e-06	0.000173798	2.92517
DGLUCY	ENSG00000133943	582.454	0.320245	0.0707275	20.4858	6.00742e-06	0.000175428	1.20281
RPL14	ENSG00000188846	16817.3	0.29085	0.0642708	20.4457	6.13473e-06	0.000178903	1.08992
TRAIP	ENSG00000183763	206.603	-0.492306	0.108883	20.438	6.15953e-06	0.000179384	-1.84429
FBN1	ENSG00000166147	1297.96	-0.304658	0.067384	20.4254	6.20029e-06	0.000180126	-1.14077
ACSL4	ENSG00000068366	1119.17	0.446362	0.0985782	20.4249	6.20173e-06	0.000180126	1.67137
FBXL17	ENSG00000145743	690.042	0.378987	0.0838041	20.3821	6.34206e-06	0.000183954	1.41563
WWTR1	ENSG00000018408	7605.51	0.307879	0.0681668	20.3622	6.40816e-06	0.000185621	1.14881
MYBL2	ENSG00000101057	684.33	-0.901312	0.19853	20.3163	6.56399e-06	0.00018988	-3.35425
FGFR3	ENSG00000068078	107.936	0.856853	0.189579	20.3018	6.61393e-06	0.000190961	3.18668
EMC7	ENSG00000134153	2131.57	-0.233611	0.0518238	20.3003	6.61909e-06	0.000190961	-0.868811
GABRA3	ENSG00000011677	509.776	0.364842	0.0809	20.2842	6.67498e-06	0.000192316	1.35575
SMIM13	ENSG00000224531	558.378	0.406211	0.0901203	20.2563	6.77287e-06	0.000194876	1.50714
PDE4D	ENSG00000113448	154.216	-0.532055	0.118169	20.2523	6.78726e-06	0.00019503	-1.97387
TMTC4	ENSG00000125247	329.048	0.353776	0.0788766	20.2074	6.94823e-06	0.000199389	1.30908
TOP2A	ENSG00000131747	4846.52	-0.430411	0.0956019	20.1983	6.98156e-06	0.000200079	-1.592
ZNF22	ENSG00000165512	823.283	0.333035	0.0740769	20.1737	7.07186e-06	0.000202398	1.23016
ST3GAL3	ENSG00000126091	244.707	0.451247	0.100873	20.1576	7.13165e-06	0.000203839	1.66542
PERP	ENSG00000112378	1664.9	0.309444	0.06886	20.1471	7.17071e-06	0.000204684	1.14151
TP63	ENSG00000073282	15.8953	-1.4974	0.336504	20.1199	7.27374e-06	0.00020735	-5.51537
NTN4	ENSG00000074527	870.374	-0.384886	0.0857983	20.0963	7.36394e-06	0.000209644	-1.41581
HSDL1	ENSG00000103160	1173.74	0.314962	0.0701994	20.0818	7.4199e-06	0.000210958	1.15774
AMIGO2	ENSG00000139211	2242.75	0.333346	0.0742888	20.0773	7.43757e-06	0.000211182	1.22516
ST6GALNAC5	ENSG00000117069	44.6302	0.808371	0.181199	20.0366	7.59743e-06	0.000215403	2.96409
SEC61A1	ENSG00000058262	6385.03	-0.189461	0.0423176	20.0324	7.61396e-06	0.000215403	-0.694707
AP1S2	ENSG00000182287	1240.49	0.410811	0.091624	20.0319	7.61623e-06	0.000215403	1.50634
SVIL-AS1	ENSG00000224597	411.241	-0.319388	0.071531	19.9327	8.02169e-06	0.000226573	-1.1641
NCAPH	ENSG00000121152	781.89	-0.456369	0.102054	19.916	8.09198e-06	0.000228259	-1.6619
HNRNPL	ENSG00000104824	3884.03	-0.343534	0.0770075	19.8492	8.37971e-06	0.00023582	-1.24614
CD59	ENSG00000085063	12943.6	-0.392599	0.0879769	19.8487	8.38188e-06	0.00023582	-1.42412
TM2D3	ENSG00000184277	785.773	0.272148	0.061097	19.8086	8.55946e-06	0.000240502	0.984872
CES3	ENSG00000172828	59.3386	0.681352	0.154183	19.8015	8.59143e-06	0.000241086	2.46501
DERL2	ENSG00000072849	1236.9	-0.270544	0.0607819	19.786	8.66152e-06	0.000242737	-0.977979
TMEM170B	ENSG00000205269	284.488	0.489217	0.110032	19.7626	8.76814e-06	0.000245406	1.76613
TMX2	ENSG00000213593	2164.79	-0.226821	0.0510318	19.7439	8.8543e-06	0.000247496	-0.818013
IGFBP7	ENSG00000163453	1549.82	-0.243717	0.0549969	19.6229	9.43308e-06	0.000263313	-0.872393
MT-RNR1	ENSG00000211459	8523.21	0.436886	0.0984563	19.6206	9.4446e-06	0.000263313	1.56385
TXNDC11	ENSG00000153066	573.217	-0.327074	0.0739578	19.6079	9.50763e-06	0.000264727	-1.17001
FAM46A	ENSG00000112773	1227.07	-0.278485	0.0629426	19.5535	9.78233e-06	0.000272025	-0.992908
IRF9	ENSG00000213928	323.852	-0.421208	0.095222	19.5369	9.86738e-06	0.000274036	-1.50042
ZNF207	ENSG00000010244	4625.95	0.225761	0.0510602	19.5256	9.92616e-06	0.000275244	0.803773
CMTM4	ENSG00000183723	887.013	0.262171	0.059413	19.5053	1.00321e-05	0.000277539	0.932456
TIA1	ENSG00000116001	1652.01	0.391286	0.0884825	19.4974	1.00735e-05	0.000278326	1.3912
ACSL1	ENSG00000151726	2852.64	-0.247645	0.0560975	19.4671	1.02349e-05	0.000282424	-0.878915
TF	ENSG00000091513	1718.85	0.456373	0.103325	19.4275	1.04489e-05	0.00028796	1.61586
ANKRD10	ENSG00000088448	998.738	0.26696	0.0605702	19.4023	1.0588e-05	0.000291421	0.94383
TRPC1	ENSG00000144935	226.444	0.511169	0.116059	19.3567	1.08439e-05	0.000297703	1.80249
CCDC15	ENSG00000149548	177.188	-0.479207	0.108937	19.3505	1.08793e-05	0.000298294	-1.68938
PLSCR4	ENSG00000114698	100.266	0.583381	0.132998	19.3389	1.09452e-05	0.000299721	2.05542
WBP11	ENSG00000084463	2150.91	0.225784	0.0513968	19.3364	1.09595e-05	0.00029973	0.795499
LAP3	ENSG00000002549	1457.49	-0.291232	0.0661852	19.3234	1.10348e-05	0.000301407	-1.02538
WARS2	ENSG00000116874	424.169	0.397001	0.090368	19.3116	1.11031e-05	0.000302889	1.39693
NCOA3	ENSG00000124151	1959.47	-0.320642	0.0729229	19.3058	1.11365e-05	0.000303416	-1.12801
HOXB13	ENSG00000159184	28.2365	1.06052	0.244628	19.2967	1.11898e-05	0.000304484	3.72925
PCMTD2	ENSG00000203880	2684.95	0.326819	0.074351	19.28	1.12882e-05	0.000306775	1.14817
FAM91A1	ENSG00000176853	2006.44	0.45574	0.103643	19.2615	1.13984e-05	0.00030938	1.59942
SUSD5	ENSG00000173705	1292.82	-0.394765	0.0898457	19.2299	1.15881e-05	0.000314133	-1.38282
SEMA4G	ENSG00000095539	170.825	0.600068	0.137106	19.2183	1.16593e-05	0.000315664	2.1007
DDOST	ENSG00000244038	10398.6	-0.345967	0.0788789	19.1926	1.18172e-05	0.000319068	-1.20954
MUC7	ENSG00000171195	4.68392	2.7111	0.673041	19.1906	1.18297e-05	0.000319068	9.47833
RNF130	ENSG00000113269	1968.15	0.271604	0.0619421	19.1889	1.18398e-05	0.000319068	0.949559
PLCXD1	ENSG00000182378	320.475	0.570165	0.129853	19.1882	1.18442e-05	0.000319068	1.99336
PIMREG	ENSG00000129195	284.626	-0.711244	0.161758	19.1834	1.1874e-05	0.00031944	-2.48623
GIMAP2	ENSG00000106560	105.399	0.64881	0.147991	19.1812	1.18877e-05	0.00031944	2.26799
JADE1	ENSG00000077684	645.994	-0.351153	0.0802487	19.1623	1.2006e-05	0.000322219	-1.22617
CSRNP2	ENSG00000110925	690.816	-0.254959	0.0582873	19.13	1.22111e-05	0.000326931	-0.888672
DIO2	ENSG00000211448	19.9864	-1.37104	0.315056	19.1299	1.22119e-05	0.000326931	-4.77881
LMBR1	ENSG00000105983	1368.67	0.295751	0.0675667	19.1247	1.22449e-05	0.000327407	1.03066
PPP2R5D	ENSG00000112640	972.174	-0.256125	0.0585925	19.0968	1.24251e-05	0.000331814	-0.891084
TAF9	ENSG00000273841	2245.34	-0.306462	0.0700799	19.0848	1.25036e-05	0.000333495	-1.06554
RHPN2	ENSG00000131941	339.735	0.43589	0.0998034	19.0585	1.26769e-05	0.0003377	1.51318
GBP2	ENSG00000162645	796.115	0.447552	0.102393	19.0561	1.26929e-05	0.00033771	1.55366
WNT3	ENSG00000108379	139.624	0.499294	0.114532	19.0424	1.27847e-05	0.000339733	1.73198
TMPRSS15	ENSG00000154646	868.243	0.279419	0.0640073	19.0244	1.29056e-05	0.000342512	0.968276
ARHGEF28	ENSG00000214944	949.45	-0.349758	0.0800917	19.0221	1.29211e-05	0.000342512	-1.21202
LINC00920	ENSG00000246898	226.369	0.442797	0.101762	18.9705	1.32752e-05	0.000351466	1.52947
SLC44A2	ENSG00000129353	796.015	0.34417	0.0789396	18.9565	1.33732e-05	0.000353628	1.18789
THBS1	ENSG00000137801	7550.28	-0.445147	0.102087	18.9402	1.34882e-05	0.000356231	-1.53499
TRIM4	ENSG00000146833	966.91	0.314664	0.0723031	18.93	1.35601e-05	0.00035769	1.08449
ZCCHC10	ENSG00000155329	287.127	0.566925	0.130198	18.921	1.36245e-05	0.00035895	1.95304
2008-09-01	ENSG00000164402	2355.44	0.236398	0.0543524	18.8925	1.38298e-05	0.000363914	0.812973
ENOSF1	ENSG00000132199	608.143	-0.282664	0.0650978	18.855	1.41042e-05	0.000370681	-0.969822
NMRAL2P	ENSG00000171658	169.705	-0.549123	0.126459	18.8456	1.41737e-05	0.000372055	-1.88316
MYH10	ENSG00000133026	3585.95	0.323184	0.0743737	18.8369	1.42385e-05	0.000373302	1.10785
VGLL4	ENSG00000144560	2187.62	0.205168	0.0472902	18.8116	1.44285e-05	0.000377595	0.702285
ASNSP1	ENSG00000248498	141.245	-0.522142	0.120438	18.8105	1.44373e-05	0.000377595	-1.78728
EPDR1	ENSG00000086289	799.604	0.327971	0.0757968	18.8	1.45166e-05	0.00037921	1.12203
CDC6	ENSG00000094804	970.058	-0.388593	0.0895145	18.7755	1.47043e-05	0.000383182	-1.32767
AEN	ENSG00000181026	2049.9	-0.319197	0.0736129	18.7702	1.4745e-05	0.000383779	-1.09035
LINC00511	ENSG00000227036	2248.94	0.223075	0.0514716	18.7595	1.48281e-05	0.000385476	0.761577
MMGT1	ENSG00000169446	645.407	0.363557	0.0838612	18.7395	1.49846e-05	0.000388359	1.24001
AFG3L1P	ENSG00000223959	1069.53	-0.24129	0.0557545	18.7385	1.49926e-05	0.000388359	-0.822985
PLPPR5	ENSG00000117598	38.2258	0.977635	0.226057	18.7384	1.4993e-05	0.000388359	3.33448
NFKBIZ	ENSG00000144802	645.84	-0.426034	0.0983069	18.7178	1.51561e-05	0.000392112	-1.45132
HOXA10	ENSG00000253293	242.864	0.415399	0.0959054	18.7139	1.51874e-05	0.000392451	1.41494
UPP1	ENSG00000183696	894.375	-0.412592	0.0952723	18.6915	1.53666e-05	0.000396606	-1.40349
FBXL2	ENSG00000153558	240.389	0.396888	0.092066	18.6542	1.56705e-05	0.000403965	1.3469
DYRK1A	ENSG00000157540	961.107	0.307866	0.0712356	18.6367	1.58145e-05	0.000406961	1.0438
ZFP14	ENSG00000142065	190.064	0.509885	0.118079	18.6355	1.58245e-05	0.000406961	1.72874
IL1A	ENSG00000115008	2086.77	-0.449211	0.103887	18.6276	1.589e-05	0.000408158	-1.52245
FAM129A	ENSG00000135842	4158.57	-0.331676	0.0768188	18.61	1.60379e-05	0.000411467	-1.12294
SNHG6	ENSG00000245910	1744.61	0.270578	0.0627669	18.6004	1.61183e-05	0.000413039	0.91564
PRKAG2	ENSG00000106617	692.608	0.351921	0.0815595	18.5847	1.62517e-05	0.000415787	1.18989
CSGALNACT1	ENSG00000147408	1376.53	0.24326	0.0564044	18.5833	1.62641e-05	0.000415787	0.822494
PRDX4	ENSG00000123131	1197.28	-0.304575	0.070589	18.5775	1.6313e-05	0.000416543	-1.02957
DEPDC1	ENSG00000024526	811.06	-0.458415	0.106228	18.5515	1.65371e-05	0.000421765	-1.54712
STX16	ENSG00000124222	6168.18	0.221546	0.051456	18.5143	1.68632e-05	0.000429573	0.745936
AKIRIN1	ENSG00000174574	1767.97	0.261684	0.0608519	18.4639	1.7315e-05	0.000440561	0.878211
INSIG1	ENSG00000186480	1081.49	0.319269	0.074193	18.4595	1.73551e-05	0.00044106	1.07131
NRIP1	ENSG00000180530	1875.33	0.301914	0.0702525	18.4461	1.74782e-05	0.000443666	1.0123
EPRS	ENSG00000136628	8764.67	-0.364791	0.0848595	18.4309	1.76174e-05	0.000446675	-1.22205
ISCU	ENSG00000136003	1673.45	-0.22674	0.0528195	18.4146	1.77692e-05	0.000449993	-0.758852
PCK2	ENSG00000100889	889.563	-0.563273	0.131032	18.4093	1.78188e-05	0.000450363	-1.88496
MAP1B	ENSG00000131711	3970.31	-0.316396	0.0736761	18.4086	1.78256e-05	0.000450363	-1.0588
HDLBP	ENSG00000115677	10565.9	-0.127272	0.0296692	18.3995	1.79102e-05	0.000451626	-0.425751
PID1	ENSG00000153823	204.154	-0.481298	0.112272	18.3988	1.79175e-05	0.000451626	-1.61005
PCDHB13	ENSG00000187372	132.916	0.580136	0.135436	18.3725	1.81661e-05	0.000457294	1.93754
EXOSC8	ENSG00000120699	924.08	-0.285806	0.06663	18.3705	1.81848e-05	0.000457294	-0.954535
FOXRED2	ENSG00000100350	1565.07	0.283644	0.0661607	18.3566	1.83183e-05	0.000460114	0.946558
SPAG16	ENSG00000144451	256.608	0.426719	0.0995237	18.3392	1.8486e-05	0.000463786	1.42254
POPDC3	ENSG00000132429	587.718	-0.360319	0.0841391	18.2973	1.88978e-05	0.000473566	-1.19792
ASPH	ENSG00000198363	5330.33	0.292814	0.068431	18.279	1.90798e-05	0.000477571	0.972423
PPIEL	ENSG00000243970	47.8276	0.752779	0.177524	18.2276	1.96015e-05	0.00049006	2.49151
NUP155	ENSG00000113569	1307.04	-0.328744	0.0769646	18.1996	1.98917e-05	0.000496741	-1.08613
RAB15	ENSG00000139998	795.813	-0.271019	0.0635195	18.1891	2.00016e-05	0.000498906	-0.894899
STIL	ENSG00000123473	745.029	-0.380661	0.0891482	18.1851	2.00441e-05	0.000499389	-1.25677
NTAN1	ENSG00000157045	559.85	-0.28767	0.0674744	18.1734	2.01681e-05	0.000501897	-0.949135
IMPA1	ENSG00000133731	723.458	0.546609	0.127933	18.165	2.02563e-05	0.00050351	1.80271
SMG1P4	ENSG00000185710	188.095	-0.57294	0.134342	18.1494	2.04233e-05	0.000507076	-1.88779
CD164	ENSG00000135535	3345.53	0.410063	0.0961147	18.1469	2.04503e-05	0.000507162	1.3511
LDLR	ENSG00000130164	1319.58	0.375397	0.0879963	18.1401	2.0523e-05	0.000508037	1.2366
CDCA2	ENSG00000184661	426.146	-0.482694	0.113102	18.1392	2.05327e-05	0.000508037	-1.59005
MYLK	ENSG00000065534	329.806	0.414734	0.0974579	18.128	2.06542e-05	0.000510458	1.36532
RNF150	ENSG00000170153	538.264	0.337013	0.0792036	18.0981	2.09807e-05	0.000517712	1.10739
PDXDC1	ENSG00000179889	2296.92	-0.199176	0.0467983	18.0959	2.10058e-05	0.000517712	-0.654473
IGSF11	ENSG00000144847	122.654	0.541185	0.127625	18.0942	2.10245e-05	0.000517712	1.77829
KLF11	ENSG00000172059	900.563	0.297329	0.0698711	18.0924	2.10438e-05	0.000517712	0.976997
CRYZ	ENSG00000116791	1292.67	0.307291	0.0722452	18.0534	2.14791e-05	0.000527817	1.00715
SLC18A1	ENSG00000036565	58.865	0.859175	0.20168	18.0416	2.16126e-05	0.000530495	2.81407
C12orf45	ENSG00000151131	614.613	-0.327784	0.0772134	18.023	2.18252e-05	0.000535103	-1.07237
GLRB	ENSG00000109738	260.7	0.417641	0.0982781	18.0199	2.18608e-05	0.000535366	1.36625
KIF22	ENSG00000079616	704.518	-0.521523	0.122596	18.0155	2.19108e-05	0.000535982	-1.70582
EBNA1BP2	ENSG00000117395	2875.02	-0.224252	0.0528587	17.9856	2.22579e-05	0.000543856	-0.732074
LTA4H	ENSG00000111144	3578.78	0.290991	0.0685888	17.9727	2.24093e-05	0.000546934	0.949232
RGS5	ENSG00000143248	184.419	1.20384	0.280661	17.9655	2.24943e-05	0.000548387	3.92562
NIPAL1	ENSG00000163293	229.296	0.577791	0.136216	17.9133	2.31194e-05	0.000562991	1.87753
BMX	ENSG00000102010	32.0296	-0.990762	0.234909	17.8812	2.35131e-05	0.00057193	-3.2127
DPP6	ENSG00000130226	108.246	-0.534262	0.126519	17.8641	2.3725e-05	0.00057613	-1.73073
RORA	ENSG00000069667	11.7449	1.48867	0.359727	17.863	2.37392e-05	0.00057613	4.8225
ARHGAP15	ENSG00000075884	13.6751	-1.58547	0.378714	17.8578	2.38041e-05	0.000577056	-5.13498
KARS	ENSG00000065427	5811.86	-0.264377	0.0625252	17.8479	2.39278e-05	0.000579403	-0.855795
TXK	ENSG00000074966	86.1745	0.662892	0.157043	17.822	2.42565e-05	0.00058655	2.14226
TRIO	ENSG00000038382	2404.84	-0.257019	0.0608652	17.8203	2.42774e-05	0.00058655	-0.830607
STK26	ENSG00000134602	73.8898	0.675442	0.160419	17.8061	2.44592e-05	0.000590281	2.18096
AKNA	ENSG00000106948	206.131	-0.776046	0.183464	17.7966	2.45824e-05	0.000592589	-2.50449
COL4A1	ENSG00000187498	1839.09	-0.460968	0.109204	17.7584	2.50802e-05	0.000603915	-1.48387
PPP1R14C	ENSG00000198729	340.391	-0.443338	0.105146	17.7246	2.55305e-05	0.000613891	-1.42396
MRGPRX4	ENSG00000179817	119.417	0.619673	0.146784	17.723	2.55515e-05	0.000613891	1.99033
HEY1	ENSG00000164683	380.772	-0.428749	0.101731	17.7138	2.56764e-05	0.000616205	-1.3764
KIF3A	ENSG00000131437	1390.05	0.371775	0.0882902	17.7021	2.58339e-05	0.000619295	1.19269
STON1	ENSG00000243244	841.911	0.529007	0.125486	17.6906	2.5991e-05	0.000621729	1.69621
CCDC93	ENSG00000125633	1362.32	-0.280061	0.0665429	17.6904	2.59931e-05	0.000621729	-0.897986
TRERF1	ENSG00000124496	336.359	0.376415	0.0898594	17.6681	2.62998e-05	0.000628044	1.20528
NAMPTP1	ENSG00000229644	1128.65	-0.410306	0.0975006	17.667	2.63154e-05	0.000628044	-1.3138
OR8G5	ENSG00000255298	41.0828	-0.797143	0.190439	17.6561	2.64667e-05	0.000630955	-2.55086
TMEM27	ENSG00000147003	25.3526	1.17721	0.280754	17.6493	2.65609e-05	0.000632501	3.76584
CPOX	ENSG00000080819	759.968	0.454877	0.108191	17.6104	2.71101e-05	0.000644867	1.4513
BTC	ENSG00000174808	72.4125	0.648701	0.155397	17.5616	2.78143e-05	0.000660889	2.06279
VEZF1	ENSG00000136451	3577.56	0.240447	0.0573721	17.5469	2.80311e-05	0.000665306	0.763895
AVPR1A	ENSG00000166148	6.5502	2.26741	0.562364	17.5341	2.82198e-05	0.000669047	7.198
NPC1	ENSG00000141458	1170.95	-0.204116	0.0487678	17.5175	2.84672e-05	0.000674172	-0.647299
MFN2	ENSG00000116688	1883.07	-0.262257	0.0626478	17.5085	2.86029e-05	0.000676643	-0.831261
CTSB	ENSG00000164733	7148.28	-0.28461	0.067988	17.4989	2.87476e-05	0.00067932	-0.901624
RSAD2	ENSG00000134321	16.5327	-1.36658	0.329882	17.4832	2.89854e-05	0.00068344	-4.32563
PER3	ENSG00000049246	665.598	-0.369669	0.0882622	17.4756	2.91018e-05	0.000684285	-1.16991
PHLPP1	ENSG00000081913	518.603	0.349991	0.083693	17.4751	2.91097e-05	0.000684285	1.10764
PRMT5	ENSG00000100462	2111.03	-0.310785	0.0742469	17.4746	2.91165e-05	0.000684285	-0.983562
TEX2	ENSG00000136478	1475.64	-0.241425	0.0577531	17.4625	2.9303e-05	0.000687919	-0.763497
N4BP2L1	ENSG00000139597	60.7862	0.652576	0.157788	17.4545	2.94264e-05	0.000689237	2.06321
ABCB6	ENSG00000115657	828.866	-0.256321	0.0613572	17.4533	2.94459e-05	0.000689237	-0.810394
FAM156A	ENSG00000268350	1060.46	-0.297425	0.0711196	17.4527	2.94551e-05	0.000689237	-0.940348
C1RL	ENSG00000139178	732.065	0.360005	0.0861502	17.449	2.95126e-05	0.000689257	1.1382
ATXN1	ENSG00000124788	762.024	-0.264557	0.0633316	17.4485	2.95199e-05	0.000689257	-0.83643
SERF1B	ENSG00000205572	358.947	-0.315143	0.0754687	17.4409	2.96377e-05	0.000690827	-0.996049
LRRC59	ENSG00000108829	4023.22	-0.229657	0.0549678	17.44	2.96513e-05	0.000690827	-0.72586
MFSD1	ENSG00000118855	872.473	0.239088	0.0572549	17.4368	2.97021e-05	0.000691263	0.755603
FOXC1	ENSG00000054598	860.79	-0.321737	0.0769909	17.4317	2.97824e-05	0.000692384	-1.01658
SCD	ENSG00000099194	10709.5	0.281754	0.0674296	17.4288	2.98267e-05	0.000692667	0.890195
PIGM	ENSG00000143315	683.685	0.239058	0.0572613	17.4161	3.00264e-05	0.000696257	0.754761
NRXN3	ENSG00000021645	575.657	-0.345774	0.0828052	17.4149	3.00459e-05	0.000696257	-1.09169
ARG2	ENSG00000081181	252.551	-0.520791	0.124589	17.4039	3.02199e-05	0.000699536	-1.64319
MTHFD1L	ENSG00000120254	2076.38	-0.219434	0.0526051	17.3831	3.05524e-05	0.000705838	-0.691502
C4orf19	ENSG00000154274	196.393	0.461911	0.110673	17.3828	3.05576e-05	0.000705838	1.45562
FDFT1	ENSG00000079459	3390.67	0.303031	0.0726113	17.3758	3.06703e-05	0.000707684	0.954597
E2F5	ENSG00000133740	488.684	-0.362264	0.0869277	17.3516	3.10638e-05	0.000715995	-1.13935
NLGN4X	ENSG00000146938	567.757	0.252382	0.0606515	17.342	3.12205e-05	0.000718838	0.793328
TNFAIP3	ENSG00000118503	467.889	-0.289799	0.0695925	17.3397	3.12583e-05	0.000718941	-0.910927
MARK3	ENSG00000075413	2558.7	-0.254458	0.0611161	17.3016	3.1891e-05	0.000732712	-0.797742
SOX2-OT	ENSG00000242808	240.828	0.466351	0.111958	17.299	3.19354e-05	0.000732949	1.46198
TRHDE-AS1	ENSG00000236333	108.22	0.521238	0.125493	17.2876	3.21281e-05	0.000736589	1.63292
REV3L	ENSG00000009413	663.217	0.372927	0.0896852	17.2853	3.21674e-05	0.000736704	1.16827
ZFAND6	ENSG00000086666	1616.78	0.311396	0.0748311	17.2832	3.22029e-05	0.000736734	0.975508
PRKAB2	ENSG00000131791	1523.55	-0.38178	0.0917698	17.2743	3.23541e-05	0.000739411	-1.1954
TMC7	ENSG00000170537	262.148	-0.451319	0.108426	17.2693	3.24384e-05	0.00074055	-1.41283
APBB2	ENSG00000163697	877.443	-0.262194	0.0630782	17.2658	3.24982e-05	0.000740956	-0.820722
NDRG2	ENSG00000165795	180.307	0.415087	0.100094	17.2642	3.25249e-05	0.000740956	1.29931
NPR2	ENSG00000159899	605.894	0.284901	0.0685471	17.246	3.28383e-05	0.000747306	0.890744
ADNP2	ENSG00000101544	1003.43	0.262647	0.0632217	17.2389	3.29614e-05	0.000749316	0.820861
CC2D2A	ENSG00000048342	568.844	0.305618	0.0736317	17.2117	3.34367e-05	0.000757985	0.953632
C1orf131	ENSG00000143633	233.002	0.420147	0.10128	17.2109	3.34518e-05	0.000757985	1.311
LINC00707	ENSG00000238266	303.025	-0.642896	0.154418	17.2079	3.35041e-05	0.000757985	-2.00605
HAS3	ENSG00000103044	82.4342	-0.681456	0.164182	17.2071	3.35186e-05	0.000757985	-2.12637
CEBPZOS	ENSG00000218739	978.646	0.294258	0.0709131	17.1937	3.37546e-05	0.000762521	0.917422
HFE	ENSG00000010704	296.113	0.32298	0.0779175	17.1722	3.41405e-05	0.000770431	1.00552
NHSL1	ENSG00000135540	482.532	-0.341043	0.0822616	17.1689	3.41997e-05	0.000770961	-1.06165
PMS2	ENSG00000122512	618.804	-0.319989	0.0772218	17.1532	3.44825e-05	0.000775782	-0.995249
OASL	ENSG00000135114	42.4868	-1.04108	0.250901	17.153	3.44856e-05	0.000775782	-3.23804
MAP2	ENSG00000078018	491.337	0.511935	0.123437	17.1502	3.45368e-05	0.000776124	1.59215
SMC4	ENSG00000113810	2684.81	-0.353111	0.0852241	17.127	3.49622e-05	0.000784866	-1.09648
PMEPA1	ENSG00000124225	17876.2	0.247746	0.0598962	17.0877	3.56928e-05	0.000800134	0.767228
NFIL3	ENSG00000165030	554.89	-0.429669	0.103893	17.0733	3.5965e-05	0.000804861	-1.32952
HIP1	ENSG00000127946	796.849	0.317015	0.0767232	17.0379	3.66403e-05	0.000818545	0.978613
SLC43A2	ENSG00000167703	60.5144	-0.78835	0.190875	17.0373	3.66524e-05	0.000818545	-2.4336
LRRCC1	ENSG00000133739	363.457	-0.370594	0.0898883	17.002	3.73404e-05	0.000832185	-1.14135
TRIM16L	ENSG00000108448	1038.96	-0.263012	0.0637785	16.9834	3.77083e-05	0.000839516	-0.809017
PREB	ENSG00000138073	1288.75	-0.355206	0.0861188	16.9804	3.7767e-05	0.000839955	-1.09252
ST3GAL6	ENSG00000064225	293.63	0.38739	0.0941636	16.9782	3.78122e-05	0.000840093	1.19148
MYEOV	ENSG00000172927	1882.01	0.362272	0.0878733	16.9623	3.81291e-05	0.000846262	1.11308
CTDSPL	ENSG00000144677	938.721	0.248251	0.0602494	16.9506	3.83648e-05	0.000850618	0.762196
ELK3	ENSG00000111145	2412.24	0.251838	0.0611452	16.939	3.86009e-05	0.000854973	0.772652
GADD45A	ENSG00000116717	1239.32	-0.359139	0.0872542	16.9315	3.87541e-05	0.000857484	-1.1014
MRPL24	ENSG00000143314	1777.66	-0.320557	0.0778874	16.898	3.94427e-05	0.000870932	-0.980909
TMEM167B	ENSG00000215717	1333.15	0.365833	0.0889059	16.8866	3.96797e-05	0.000875269	1.11866
VWA5A	ENSG00000110002	190.453	0.444879	0.108267	16.854	4.03687e-05	0.000889556	1.35725
VAT1	ENSG00000108828	2105.13	0.301512	0.073456	16.8369	4.07344e-05	0.000896699	0.918814
ADAMTS15	ENSG00000166106	187.138	-0.429546	0.104754	16.8298	4.08865e-05	0.000899128	-1.30848
NEU3	ENSG00000162139	595.403	-0.254591	0.0621037	16.8125	4.12615e-05	0.00090645	-0.774634
CHI3L2	ENSG00000064886	106.731	-0.592384	0.144413	16.8092	4.13326e-05	0.000907087	-1.80224
PARD3B	ENSG00000116117	279.773	0.331532	0.0808896	16.8067	4.13873e-05	0.000907362	1.00859
SEMA4F	ENSG00000135622	590.447	0.299235	0.0730102	16.7825	4.19174e-05	0.000917419	0.908906
ZCCHC3	ENSG00000247315	467.421	-0.299679	0.0731663	16.7819	4.19311e-05	0.000917419	-0.910256
FST	ENSG00000134363	1777.59	0.359583	0.0876785	16.7747	4.20905e-05	0.000919973	1.09178
FGF7P3	ENSG00000204837	6.59552	3.92113	0.974338	16.7702	4.21908e-05	0.00092123	11.9031
TMEM108	ENSG00000144868	72.5744	-0.631405	0.154467	16.7627	4.23584e-05	0.000923953	-1.9159
C20orf24	ENSG00000101084	1782.04	0.255219	0.062296	16.7482	4.26834e-05	0.000930102	0.77369
BSDC1	ENSG00000160058	1186.5	0.269513	0.0659496	16.7157	4.34209e-05	0.000945216	0.815133
NKILA	ENSG00000278709	985.768	0.284015	0.0694061	16.7038	4.36929e-05	0.000950177	0.858348
CAV1	ENSG00000105974	2963.08	0.300634	0.0735405	16.6723	4.44251e-05	0.000965127	0.906535
NEDD4L	ENSG00000049759	2843.51	-0.269642	0.0659936	16.6669	4.45527e-05	0.000966924	-0.812863
FBXO7	ENSG00000100225	6839.45	0.189621	0.0464426	16.6557	4.48147e-05	0.000971631	0.571232
ZNF277	ENSG00000198839	971.941	0.291792	0.0715387	16.6389	4.52144e-05	0.000979311	0.878025
GANAB	ENSG00000089597	18350.9	-0.259458	0.0635932	16.6211	4.56396e-05	0.00098753	-0.779787
ALG8	ENSG00000159063	2302.98	0.307098	0.0752787	16.5992	4.61702e-05	0.000998007	0.92156
BORA	ENSG00000136122	220.145	-0.470625	0.115607	16.5746	4.67722e-05	0.00100901	-1.41004
HDGF	ENSG00000143321	8124.18	-0.262869	0.0645221	16.5746	4.67728e-05	0.00100901	-0.787584
RHOU	ENSG00000116574	310.837	0.50006	0.122992	16.5484	4.74243e-05	0.00102204	1.49545
RLBP1	ENSG00000140522	122.453	0.480697	0.118299	16.5417	4.75924e-05	0.00102464	1.43701
LINGO2	ENSG00000174482	107.575	0.532574	0.131021	16.5398	4.76404e-05	0.00102465	1.59209
PCYOX1	ENSG00000116005	1490.87	0.229781	0.0564938	16.5318	4.78408e-05	0.00102793	0.686594
NTPCR	ENSG00000135778	835.01	-0.233512	0.0574651	16.5052	4.85169e-05	0.00104142	-0.696419
SAV1	ENSG00000151748	734.585	0.335942	0.0827859	16.4687	4.94607e-05	0.00106063	0.999238
TMEM106C	ENSG00000134291	2624.91	-0.327609	0.080668	16.45	4.99512e-05	0.00107008	-0.97319
CCNB2	ENSG00000157456	932.164	-0.436473	0.107452	16.441	5.01873e-05	0.00107407	-1.29587
IMPAD1	ENSG00000104331	3593.84	0.309552	0.076283	16.4339	5.03766e-05	0.00107705	0.918677
HNRNPDL	ENSG00000152795	7004.03	0.241575	0.059558	16.4268	5.05643e-05	0.00107897	0.716751
USP10	ENSG00000103194	1583.45	0.232065	0.0572022	16.4268	5.05664e-05	0.00107897	0.688535
SALL2	ENSG00000165821	110.444	0.536679	0.132556	16.4193	5.07651e-05	0.00108214	1.59164
MCOLN3	ENSG00000055732	456.589	0.393698	0.0972784	16.3999	5.12888e-05	0.00109222	1.16601
NME1	ENSG00000239672	3873.11	-0.302115	0.0745478	16.3886	5.15953e-05	0.00109766	-0.894117
NDUFAF2	ENSG00000164182	294.046	-0.405823	0.100446	16.385	5.16933e-05	0.00109866	-1.20089
LSM3	ENSG00000170860	1106.05	-0.281508	0.069539	16.3799	5.18311e-05	0.00110051	-0.832814
CEP41	ENSG00000106477	487.265	0.26094	0.064509	16.3584	5.24246e-05	0.00111188	0.770801
TJP2	ENSG00000119139	1042.36	-0.27405	0.0677757	16.3567	5.24701e-05	0.00111188	-0.809526
PGM3	ENSG00000013375	1668.62	-0.308311	0.0761629	16.3487	5.26923e-05	0.00111549	-0.910299
ASAH1	ENSG00000104763	2191.8	0.247156	0.0611235	16.3366	5.30286e-05	0.00112058	0.729248
IL1RL1	ENSG00000115602	163.522	0.692154	0.171004	16.3364	5.30367e-05	0.00112058	2.04224
HRH1	ENSG00000196639	119.257	-0.480391	0.119125	16.277	5.47255e-05	0.00115468	-1.41117
RNF144A	ENSG00000151692	1215.86	0.230822	0.0571718	16.2758	5.47579e-05	0.00115468	0.678047
SERTAD2	ENSG00000179833	1770.77	0.24671	0.0611583	16.2634	5.51195e-05	0.00116038	0.724194
C11orf45	ENSG00000174370	35.6488	0.823177	0.205375	16.2628	5.51355e-05	0.00116038	2.41636
CHST6	ENSG00000183196	201.284	-0.378269	0.0938804	16.2579	5.52779e-05	0.00116224	-1.11011
FAM222B	ENSG00000173065	374.516	-0.28823	0.0715306	16.2422	5.57386e-05	0.00117078	-0.844954
C9orf3	ENSG00000148120	267.358	-0.334165	0.0829402	16.2386	5.58451e-05	0.00117188	-0.979478
RAB5B	ENSG00000111540	2832.39	0.266647	0.0661325	16.2364	5.59104e-05	0.00117211	0.78155
CASC4	ENSG00000166734	2518.96	0.349912	0.0867753	16.2329	5.60123e-05	0.0011731	1.02548
CREBZF	ENSG00000137504	1140.18	0.526785	0.130539	16.2063	5.68043e-05	0.00118853	1.54084
POSTN	ENSG00000133110	224.445	-0.887518	0.219039	16.2039	5.68783e-05	0.00118893	-2.59585
LINC00339	ENSG00000218510	463.266	0.339253	0.0842915	16.1829	5.75101e-05	0.00120069	0.990813
KIAA0141	ENSG00000081791	2042.86	0.251221	0.0624165	16.1815	5.75524e-05	0.00120069	0.733707
SH3PXD2A	ENSG00000107957	3294.15	0.307433	0.0764059	16.1666	5.80092e-05	0.00120905	0.896954
CLIP3	ENSG00000105270	729.168	0.337587	0.0841676	16.1192	5.94775e-05	0.00123845	0.981407
USF1	ENSG00000158773	836.839	-0.288126	0.0717993	16.0887	6.04445e-05	0.00125571	-0.835886
CYFIP2	ENSG00000055163	629.356	0.277998	0.0692927	16.0875	6.04812e-05	0.00125571	0.806504
TTL	ENSG00000114999	2795.82	0.265104	0.0660953	16.0712	6.10039e-05	0.00126535	0.768216
KANSL1L	ENSG00000144445	349.409	0.480531	0.119781	16.0623	6.12927e-05	0.00127011	1.39169
DBF4	ENSG00000006634	696.055	-0.378714	0.0944473	16.0484	6.17438e-05	0.00127654	-1.09598
KCNK2	ENSG00000082482	73.5146	0.743508	0.18498	16.0473	6.17806e-05	0.00127654	2.15169
VCL	ENSG00000035403	2330.42	0.195141	0.0487177	16.039	6.20515e-05	0.00128091	0.564442
COL8A1	ENSG00000144810	2561.43	0.206912	0.0516843	16.0194	6.26955e-05	0.00129118	0.59777
PTPDC1	ENSG00000158079	427.858	-0.396015	0.0988371	16.0184	6.27287e-05	0.00129118	-1.14409
LPAR1	ENSG00000198121	181.971	0.530056	0.132919	16.0138	6.28839e-05	0.00129314	1.53099
DPY19L1	ENSG00000173852	2782.02	0.32062	0.0801099	15.9859	6.3817e-05	0.00131108	0.924147
LURAP1L	ENSG00000153714	233.166	-0.560511	0.139941	15.9771	6.41132e-05	0.00131591	-1.61471
DPY19L3	ENSG00000178904	1597.52	0.319315	0.0798765	15.9514	6.49912e-05	0.00133266	0.918119
TWNK	ENSG00000107815	934.254	-0.219531	0.0549993	15.9433	6.5267e-05	0.00133552	-0.63101
CPM	ENSG00000135678	363.336	0.391636	0.0980187	15.9429	6.52832e-05	0.00133552	1.1257
PTPRH	ENSG00000080031	451.595	-0.433927	0.108736	15.9419	6.53165e-05	0.00133552	-1.24726
AK3	ENSG00000147853	994.203	0.31486	0.0787862	15.9374	6.54735e-05	0.00133746	0.904819
PSME3	ENSG00000131467	2830.68	0.274329	0.0686727	15.9232	6.59636e-05	0.0013462	0.787568
BCAP29	ENSG00000075790	1341.4	0.311128	0.0779534	15.9116	6.63696e-05	0.0013532	0.892514
MYADM	ENSG00000179820	780.183	0.352987	0.0884572	15.9087	6.64734e-05	0.00135404	1.0125
TSPYL4	ENSG00000187189	395.901	0.302755	0.0759635	15.9047	6.66124e-05	0.00135558	0.868263
BNIP3L	ENSG00000104765	2615.07	0.32286	0.0809337	15.8967	6.68936e-05	0.00136002	0.925463
POP1	ENSG00000104356	320.138	-0.317401	0.0796247	15.8907	6.71092e-05	0.00136312	-0.909503
MFSD6	ENSG00000151690	289.221	0.366671	0.0920121	15.8846	6.73255e-05	0.00136552	1.0504
SRSF5	ENSG00000100650	4995.96	0.204426	0.0512652	15.8838	6.73542e-05	0.00136552	0.585619
SNX9	ENSG00000130340	1065.83	-0.211929	0.0532239	15.8577	6.82883e-05	0.00138316	-0.605932
LINC01003	ENSG00000261455	106.789	0.73924	0.185568	15.8467	6.86872e-05	0.00138993	2.11201
CTSA	ENSG00000064601	6681.17	-0.320191	0.080358	15.8446	6.87639e-05	0.00139018	-0.914763
CNTNAP1	ENSG00000108797	1080.95	-0.350832	0.0880865	15.8402	6.89238e-05	0.00139211	-1.00209
HLA-E	ENSG00000204592	1558.07	0.400002	0.100414	15.8366	6.90555e-05	0.00139346	1.14237
VEGFA	ENSG00000112715	3155.38	-0.324592	0.0815403	15.828	6.93695e-05	0.00139849	-0.926498
PSMG1	ENSG00000183527	1007.09	-0.298151	0.0749369	15.8125	6.99392e-05	0.00140865	-0.850087
NCAPD3	ENSG00000151503	1082.05	-0.280285	0.0704392	15.8074	7.01273e-05	0.00141112	-0.798933
ZSWIM6	ENSG00000130449	612.888	-0.285376	0.0717909	15.804	7.0253e-05	0.00141233	-0.813338
ERMP1	ENSG00000099219	711.365	-0.356045	0.0894445	15.7996	7.0417e-05	0.00141431	-1.01453
GPT2	ENSG00000166123	585.574	-0.401246	0.100852	15.7874	7.08713e-05	0.00142211	-1.14237
NUP188	ENSG00000095319	1285.89	-0.286988	0.072223	15.7656	7.16957e-05	0.00143732	-0.815748
CIT	ENSG00000122966	1558.35	-0.328282	0.0825975	15.7565	7.20382e-05	0.00144284	-0.932579
MTFR1	ENSG00000066855	944.086	-0.363986	0.0916383	15.7546	7.21129e-05	0.00144299	-1.03399
USH2A	ENSG00000042781	3.52494	-3.13426	0.852978	15.743	7.2554e-05	0.00145047	-8.89656
CMTM5	ENSG00000166091	10.0863	1.75186	0.44931	15.7389	7.27117e-05	0.00145228	4.97169
HMOX1	ENSG00000100292	268.47	-0.474236	0.119421	15.7367	7.27967e-05	0.00145263	-1.34581
EFEMP1	ENSG00000115380	5008.12	-0.281452	0.0709307	15.7212	7.33979e-05	0.00146327	-0.797824
CHD6	ENSG00000124177	2103.19	0.204014	0.0514607	15.7155	7.36192e-05	0.00146633	0.578129
ARHGAP21	ENSG00000107863	2832.9	-0.261443	0.0659208	15.7089	7.3875e-05	0.00147006	-0.740581
CEP55	ENSG00000138180	943.141	-0.458733	0.115548	15.6921	7.45363e-05	0.00148186	-1.29784
GXYLT1	ENSG00000151233	783.746	0.379439	0.0956847	15.6886	7.46746e-05	0.00148324	1.07335
GNG7	ENSG00000176533	428.859	0.551886	0.139233	15.6792	7.50434e-05	0.00148919	1.56021
RHOBTB3	ENSG00000164292	1638.48	0.268613	0.0678597	15.6626	7.57072e-05	0.00150098	0.758462
EMB	ENSG00000170571	476.657	0.332214	0.0838892	15.6533	7.60796e-05	0.00150698	0.937473
CYSTM1	ENSG00000120306	656.863	0.358389	0.0906122	15.6461	7.63694e-05	0.00151133	1.01089
RFC1	ENSG00000035928	1480.69	0.301463	0.0762617	15.6183	7.75015e-05	0.00153233	0.848512
BCL6	ENSG00000113916	1046.73	-0.298873	0.0756004	15.6083	7.79103e-05	0.001539	-0.84066
KREMEN1	ENSG00000183762	451.43	0.394794	0.100001	15.5808	7.90541e-05	0.00155949	1.10819
TPM4	ENSG00000167460	7170.44	-0.266471	0.0675009	15.5627	7.98149e-05	0.00157229	-0.747044
PKP4	ENSG00000144283	1473.54	-0.244634	0.0619775	15.5567	8.00694e-05	0.00157587	-0.685582
SCUBE3	ENSG00000146197	93.1153	-0.529481	0.134517	15.5473	8.04657e-05	0.00158141	-1.48305
CTSC	ENSG00000109861	2675.41	-0.266928	0.067641	15.5466	8.04976e-05	0.00158141	-0.747653
AIF1L	ENSG00000126878	986.113	0.300352	0.0761459	15.5422	8.06851e-05	0.00158365	0.84109
TBC1D8	ENSG00000204634	1381.96	-0.282331	0.071616	15.5173	8.1753e-05	0.00160299	-0.789135
LINC01446	ENSG00000205628	99.3661	0.490094	0.12456	15.5158	8.18195e-05	0.00160299	1.36985
GATAD1	ENSG00000157259	2472.44	0.213686	0.0542863	15.5021	8.24132e-05	0.00161316	0.596681
KIF4A	ENSG00000090889	782.308	-0.512387	0.129829	15.482	8.32933e-05	0.00162891	-1.42859
NDUFA12	ENSG00000184752	991.755	-0.290239	0.0737819	15.4737	8.36619e-05	0.00163463	-0.808773
C18orf8	ENSG00000141452	530.07	-0.251569	0.0639708	15.4579	8.43622e-05	0.00164682	-0.700204
ATF5	ENSG00000169136	542.824	0.390423	0.0993974	15.4558	8.44582e-05	0.0016472	1.08665
DIAPH3	ENSG00000139734	436.378	-0.389239	0.0989061	15.4502	8.47061e-05	0.00165054	-1.08301
RPL12	ENSG00000197958	19272.5	0.235358	0.0598662	15.4402	8.51558e-05	0.00165781	0.654405
KRT15	ENSG00000171346	51.8514	-0.731265	0.187397	15.4383	8.52446e-05	0.00165804	-2.03321
PIGA	ENSG00000165195	301.847	-0.389393	0.0991702	15.407	8.66674e-05	0.00168419	-1.08002
ST8SIA1	ENSG00000111728	235.833	0.423663	0.108029	15.3986	8.7051e-05	0.00169012	1.17443
COPG1	ENSG00000181789	2615.12	-0.166594	0.0424509	15.3949	8.72236e-05	0.00169195	-0.461733
PPME1	ENSG00000214517	1764.51	-0.171678	0.0437967	15.3614	8.87837e-05	0.00172066	-0.474571
MPZ	ENSG00000158887	3534.16	0.337664	0.0860711	15.3593	8.88838e-05	0.00172105	0.933372
HTR7P1	ENSG00000183935	141.455	0.413978	0.105953	15.3235	9.05828e-05	0.00175238	1.14108
PPT1	ENSG00000131238	5416.67	-0.26134	0.0667241	15.3195	9.07743e-05	0.00175451	-0.720213
ZBTB5	ENSG00000168795	537.815	-0.276545	0.0706356	15.3171	9.08915e-05	0.0017552	-0.762066
TRO	ENSG00000067445	1354.96	0.29004	0.0741318	15.3071	9.13724e-05	0.00176283	0.798709
ACTA2	ENSG00000107796	289.286	-0.349138	0.0892505	15.2969	9.18681e-05	0.0017693	-0.960897
RASAL2	ENSG00000075391	1877.3	-0.326147	0.083353	15.2771	9.28362e-05	0.00178635	-0.896263
ELMO1	ENSG00000155849	327.837	-0.38061	0.0973386	15.2695	9.3208e-05	0.0017919	-1.04542
VIPAS39	ENSG00000151445	626.638	-0.279578	0.0716164	15.2531	9.40229e-05	0.00180596	-0.766965
RPN2	ENSG00000118705	22971.4	-0.211241	0.0540787	15.2435	9.45028e-05	0.00181356	-0.57911
ANKRD13C	ENSG00000118454	656.347	0.306565	0.0785075	15.2367	9.4842e-05	0.00181845	0.840079
FAM89A	ENSG00000182118	397.179	0.310883	0.0796334	15.2289	9.52336e-05	0.00182434	0.851475
LINC02562	ENSG00000260265	63.2511	0.604055	0.155161	15.2258	9.539e-05	0.00182457	1.65441
MANEA	ENSG00000172469	261.312	0.556491	0.142415	15.2253	9.54153e-05	0.00182457	1.52414
UGT8	ENSG00000174607	803.698	0.303133	0.0775842	15.2208	9.56448e-05	0.00182734	0.830034
NCR3LG1	ENSG00000188211	676.784	-0.330765	0.0847012	15.2171	9.58297e-05	0.00182925	-0.905543
TSPAN31	ENSG00000135452	721.054	0.290155	0.0744067	15.212	9.60886e-05	0.00183257	0.794137
H6PD	ENSG00000049239	986.72	0.291762	0.074818	15.2096	9.62152e-05	0.00183336	0.79848
DYNLL2	ENSG00000264364	2409.39	0.267777	0.0687045	15.1737	9.80598e-05	0.00186686	0.730733
JDP2	ENSG00000140044	103.98	-0.685309	0.175926	15.1689	9.8309e-05	0.00186995	-1.86964
MAP3K9	ENSG00000006432	318.479	-0.384254	0.0986214	15.164	9.85623e-05	0.00187271	-1.04806
BORCS7	ENSG00000166275	646.829	0.35971	0.0923182	15.1628	9.86276e-05	0.00187271	0.98112
CSRP1	ENSG00000159176	4811.92	0.251684	0.0646221	15.1594	9.88076e-05	0.00187447	0.686373
CD9	ENSG00000010278	648.075	0.301204	0.0772646	15.1536	9.911e-05	0.00187856	0.821136
OXR1	ENSG00000164830	1530.19	0.29594	0.0759982	15.1485	9.93788e-05	0.001882	0.806548
DUSP6	ENSG00000139318	3456.3	0.220925	0.05674	15.1396	9.98493e-05	0.00188831	0.601783
LGSN	ENSG00000146166	12.3741	1.44295	0.37669	15.1388	9.98876e-05	0.00188831	3.9305
ROPN1B	ENSG00000114547	159.635	0.536502	0.137629	15.1314	0.000100279	0.00189405	1.46069
C9orf85	ENSG00000155621	265.77	0.379169	0.0975745	15.1166	0.000101069	0.00190729	1.03118
SOX11	ENSG00000176887	204.854	0.536046	0.137571	15.1043	0.000101731	0.00191664	1.45668
TCF12	ENSG00000140262	3409.14	0.263077	0.0676543	15.1025	0.000101829	0.00191664	0.714902
ABHD15	ENSG00000168792	163.18	0.403314	0.103821	15.1025	0.000101831	0.00191664	1.09599
TXN	ENSG00000136810	2888.84	-0.294562	0.0757352	15.0961	0.000102175	0.00192144	-0.800139
AURKB	ENSG00000178999	478.497	-0.576308	0.147935	15.0907	0.000102464	0.0019252	-1.56498
TCTN2	ENSG00000168778	386.071	0.313605	0.0806942	15.0803	0.000103034	0.00193421	0.850965
UMAD1	ENSG00000219545	508.444	0.355267	0.0914963	15.07	0.000103598	0.00194311	0.963308
ACOT13	ENSG00000112304	266.007	-0.370312	0.0955986	15.0493	0.000104742	0.00196286	-1.00247
AQP7P1	ENSG00000186466	1.95466	4.41981	1.17171	15.0428	0.0001051	0.00196786	11.96
IFT80	ENSG00000068885	920.144	0.319003	0.0822571	15.0293	0.000105854	0.00198025	0.862355
CCNF	ENSG00000162063	270.612	-0.462683	0.119388	15.013	0.000106774	0.00199375	-1.2494
PPFIBP2	ENSG00000166387	432.713	-0.277981	0.0718523	15.0116	0.000106853	0.00199375	-0.750641
ZNF727	ENSG00000214652	12.3895	-1.40912	0.367061	15.0021	0.000107389	0.00200202	-3.80254
TMEM99	ENSG00000167920	252.626	-0.386135	0.0997983	14.9921	0.000107962	0.0020109	-1.04126
UAP1	ENSG00000117143	2649.05	-0.342999	0.0884871	14.9905	0.000108052	0.0020109	-0.924935
ZNF354A	ENSG00000169131	789.263	-0.32504	0.0839596	14.9737	0.000109022	0.00202721	-0.875367
ENC1	ENSG00000171617	1302.97	-0.361182	0.0932201	14.9637	0.0001096	0.00203621	-0.972006
DISC1	ENSG00000162946	262.701	0.376466	0.0974586	14.942	0.000110869	0.002058	1.0114
TMEM225B	ENSG00000244219	15.4991	1.31955	0.344073	14.9387	0.000111063	0.00205983	3.54454
SLC41A1	ENSG00000133065	1610.01	-0.199063	0.051502	14.9263	0.000111792	0.00207156	-0.534225
CADPS2	ENSG00000081803	551.354	0.333707	0.0864021	14.9195	0.000112196	0.00207726	0.895172
NCAPG	ENSG00000109805	804.31	-0.446452	0.115461	14.896	0.000113605	0.00210051	-1.19545
CRKL	ENSG00000099942	2216.87	0.233564	0.060479	14.8953	0.000113646	0.00210051	0.625409
C5orf15	ENSG00000113583	2579.9	0.461838	0.119465	14.8871	0.00011414	0.00210782	1.23596
ANKDD1A	ENSG00000166839	47.1337	0.871184	0.227297	14.8704	0.000115154	0.00212474	2.32841
PGAP1	ENSG00000197121	855.775	0.296838	0.0769482	14.8608	0.000115742	0.0021336	0.792821
KHNYN	ENSG00000100441	1710.83	0.184398	0.0478611	14.8593	0.000115833	0.0021336	0.492506
UBQLN4	ENSG00000160803	1981.72	-0.178254	0.0462588	14.8494	0.000116443	0.002143	-0.475757
SMAD5	ENSG00000113658	2095.04	0.303569	0.0787766	14.8276	0.000117796	0.00216607	0.808806
C5orf46	ENSG00000178776	98.2735	0.530729	0.138236	14.8217	0.000118168	0.00217104	1.41351
BCL2	ENSG00000171791	468.175	0.293222	0.076136	14.8172	0.000118448	0.00217433	0.780756
TMEM35B	ENSG00000243749	327.417	0.297538	0.077302	14.8104	0.000118878	0.00217884	0.791979
ZNF280D	ENSG00000137871	874.78	0.274065	0.0711876	14.8101	0.000118895	0.00217884	0.729498
GARS	ENSG00000106105	8499.39	-0.325527	0.0845405	14.7957	0.00011981	0.00219374	-0.865517
MTF1	ENSG00000188786	630.479	-0.241219	0.062743	14.7768	0.000121013	0.00221388	-0.6404
SMAD4	ENSG00000141646	1930.42	0.272561	0.0708561	14.7726	0.000121287	0.00221701	0.723441
PSMA7	ENSG00000101182	4756.94	-0.37406	0.0972217	14.7616	0.000121996	0.0022262	-0.992171
CACNA2D4	ENSG00000151062	145.331	0.644712	0.168019	14.7564	0.000122335	0.00223049	1.70952
CNKSR3	ENSG00000153721	393.916	-0.3243	0.0844268	14.7488	0.000122827	0.00223756	-0.859467
EFCAB2	ENSG00000203666	208.265	0.399408	0.104202	14.7291	0.000124119	0.0022592	1.05685
ASAP2	ENSG00000151693	2837.25	-0.185054	0.0482253	14.7149	0.000125054	0.0022743	-0.489127
PLGRKT	ENSG00000107020	268.107	-0.303117	0.0790818	14.703	0.000125848	0.00228681	-0.800461
HOTAIR	ENSG00000228630	63.3745	0.680301	0.177306	14.6875	0.000126882	0.00230365	1.79435
COLGALT1	ENSG00000130309	1255.27	-0.422733	0.110234	14.6546	0.000129116	0.00234225	-1.11194
ADM	ENSG00000148926	376.535	-0.577757	0.150754	14.646	0.000129712	0.00235107	-1.51877
UBL3	ENSG00000122042	807.098	0.458272	0.119676	14.6076	0.000132378	0.00239738	1.20079
HMGB2	ENSG00000164104	1951.98	-0.468821	0.122567	14.5753	0.000134665	0.00243675	-1.22512
DTWD2	ENSG00000169570	390.18	0.467052	0.122171	14.5698	0.000135059	0.00244182	1.22007
FAM72A	ENSG00000196550	238.068	-0.529744	0.138425	14.5674	0.000135233	0.00244293	-1.38374
LPAR6	ENSG00000139679	161.529	0.470613	0.123525	14.5631	0.000135546	0.00244653	1.22898
DMRT2	ENSG00000173253	306.751	0.324395	0.085247	14.5501	0.000136483	0.00246138	0.846289
ESPL1	ENSG00000135476	544.961	-0.547204	0.143194	14.5421	0.000137061	0.00246973	-1.42675
SH3RF1	ENSG00000154447	548.39	-0.30395	0.0797564	14.5259	0.000138247	0.00248902	-0.791478
SLC25A3	ENSG00000075415	15319.6	0.267896	0.0702822	14.5076	0.000139592	0.00251114	0.696565
STIP1	ENSG00000168439	5259.2	-0.16594	0.0435633	14.4989	0.000140238	0.00252066	-0.431194
ANK3	ENSG00000151150	475.975	0.354394	0.0930163	14.4761	0.000141948	0.00254927	0.91915
GPR107	ENSG00000148358	2174.2	0.236694	0.0621704	14.4682	0.000142546	0.00255695	0.613577
CKAP2L	ENSG00000169607	2617.43	-0.397602	0.10437	14.4673	0.000142613	0.00255695	-1.0307
VEGFC	ENSG00000150630	173.403	-0.448919	0.11821	14.4551	0.00014354	0.00257143	-1.16262
OSER1	ENSG00000132823	1616.94	-0.299524	0.078712	14.4463	0.000144211	0.0025813	-0.775215
OSBPL1A	ENSG00000141447	1646.39	0.277303	0.0729468	14.4442	0.000144374	0.00258207	0.71767
CDC25C	ENSG00000158402	210.52	-0.558642	0.146603	14.4412	0.000144604	0.00258405	-1.4456
POLQ	ENSG00000051341	347.735	-0.421717	0.110894	14.434	0.000145157	0.00259177	-1.09073
MYO19	ENSG00000278259	1858.99	-0.210211	0.0553274	14.4262	0.000145762	0.00260043	-0.543385
PER1	ENSG00000179094	302.688	-0.79296	0.207929	14.4237	0.000145951	0.00260165	-2.0496
ALAD	ENSG00000148218	850.172	0.270304	0.0714168	14.4155	0.000146588	0.00261084	0.698255
TENM1	ENSG00000009694	194.361	0.4859	0.128396	14.4063	0.000147308	0.00262149	1.25433
RNF125	ENSG00000101695	1265.22	0.356893	0.0939748	14.3948	0.000148215	0.00263488	0.920513
FOXJ2	ENSG00000065970	712.539	-0.19841	0.0523045	14.3936	0.000148305	0.00263488	-0.511747
PROSER1	ENSG00000120685	1031.7	-0.244293	0.0643765	14.3826	0.000149172	0.00264811	-0.629559
ZNF473	ENSG00000142528	488.502	-0.368138	0.0969786	14.3752	0.000149762	0.0026564	-0.948216
NSMCE3	ENSG00000185115	394.902	0.296285	0.0781863	14.3478	0.000151957	0.00269311	0.761376
POLR3D	ENSG00000168495	1899.81	-0.152163	0.0402262	14.3189	0.000154307	0.00273027	-0.390116
PTGFRN	ENSG00000134247	3209.77	-0.229754	0.0607048	14.3073	0.000155264	0.00274495	-0.588507
SEC14L2	ENSG00000100003	812.099	0.265653	0.0702379	14.2931	0.000156435	0.00276338	0.679688
EFNB3	ENSG00000108947	70.8336	0.5508	0.146722	14.2909	0.000156619	0.00276438	1.40917
RAP1GAP	ENSG00000076864	218.611	-0.607732	0.16065	14.2658	0.000158721	0.00279917	-1.55152
TCP11L2	ENSG00000166046	115.744	-0.517321	0.137154	14.2595	0.000159251	0.00280594	-1.32016
CHD3	ENSG00000170004	2515.62	0.134373	0.0356447	14.2354	0.000161306	0.00283548	0.342298
CELSR2	ENSG00000143126	687.056	0.624793	0.16525	14.2111	0.000163404	0.00287002	1.5883
MIR3142HG	ENSG00000253522	788.399	-0.3693	0.0978203	14.2079	0.000163683	0.00287188	-0.9387
EIF2B5	ENSG00000145191	1511.62	-0.225687	0.059839	14.2068	0.000163776	0.00287188	-0.573658
VLDLR-AS1	ENSG00000236404	27.808	-0.978653	0.26134	14.1847	0.000165714	0.00290349	-2.48292
RPS3	ENSG00000149273	43123.2	0.234283	0.0622161	14.1638	0.000167559	0.00293345	0.593351
EEF1A1P11	ENSG00000228502	245.453	0.33813	0.0898626	14.1482	0.00016896	0.00295508	0.855276
ABL2	ENSG00000143322	1954.05	-0.303142	0.0805117	14.147	0.000169069	0.00295508	-0.766777
KRT8	ENSG00000170421	661.906	0.426687	0.11339	14.1206	0.000171456	0.00299437	1.07683
PTPRB	ENSG00000127329	80.6575	0.760783	0.20201	14.1164	0.000171838	0.00299862	1.91952
CLDN4	ENSG00000189143	15.6974	1.23947	0.333	14.1097	0.00017245	0.00300685	3.12581
ANTXR1	ENSG00000169604	1615.82	0.260904	0.0694506	14.1049	0.000172893	0.00301214	0.657772
DNAJA1	ENSG00000086061	2585.87	0.293386	0.0780561	14.0994	0.000173396	0.00301846	0.739395
NLK	ENSG00000087095	620.936	0.309503	0.0824276	14.0854	0.000174697	0.00303865	0.779117
ARID1A	ENSG00000117713	2008.86	0.220094	0.0586868	14.0652	0.000176577	0.00306836	0.553117
FRAT1	ENSG00000165879	24.1451	0.932358	0.250168	14.064	0.000176689	0.00306836	2.3431
IL1RAP	ENSG00000196083	1185.09	-0.394731	0.105162	14.0484	0.000178167	0.00309153	-0.990705
PCSK5	ENSG00000099139	695.34	-0.231052	0.0616939	14.0262	0.000180284	0.00312574	-0.578797
PBX3	ENSG00000167081	538.903	-0.255632	0.0682536	14.0217	0.000180713	0.00312838	-0.640277
TMEM127	ENSG00000135956	1228.67	0.261174	0.0697804	14.0211	0.000180767	0.00312838	0.654156
FAM114A1	ENSG00000197712	1755.46	0.216111	0.0577217	14.0188	0.00018099	0.00312838	0.541288
QDPR	ENSG00000151552	669.765	0.24926	0.0665396	14.0185	0.000181017	0.00312838	0.624316
FGF13	ENSG00000129682	363.268	0.279167	0.0745614	14.0141	0.000181448	0.00313332	0.699033
KCTD9	ENSG00000104756	1219.87	-0.299565	0.0799636	14.0109	0.000181757	0.00313614	-0.749992
PDGFD	ENSG00000170962	99.7622	0.523839	0.139938	14.0024	0.000182577	0.00314631	1.31075
KDELC1	ENSG00000134901	309.631	-0.483772	0.128956	14.0018	0.000182638	0.00314631	-1.21049
SUFU	ENSG00000107882	255.057	0.390186	0.104269	13.9776	0.000185002	0.00318194	0.974414
PSMD14	ENSG00000115233	2500.98	-0.278142	0.0743766	13.9593	0.000186816	0.00321058	-0.693523
EPHA4	ENSG00000116106	206.147	-0.373188	0.0999501	13.9516	0.000187583	0.00321883	-0.930098
PCCB	ENSG00000114054	922.466	-0.239834	0.0641861	13.9514	0.000187594	0.00321883	-0.597738
PYM1	ENSG00000170473	311.744	0.30823	0.0827712	13.9211	0.000190647	0.0032661	0.76625
FABP7	ENSG00000164434	437.441	0.478896	0.128057	13.9203	0.000190727	0.0032661	1.19052
GBA	ENSG00000177628	1891.01	-0.259004	0.0694054	13.9177	0.00019099	0.0032661	-0.643876
ATP5J	ENSG00000154723	1922.71	-0.263043	0.0704587	13.9175	0.000191008	0.0032661	-0.653917
CENPN	ENSG00000166451	814.314	-0.301197	0.080677	13.9166	0.000191107	0.0032661	-0.748767
EFHC1	ENSG00000096093	751.037	0.252362	0.0676533	13.8986	0.000192945	0.00329318	0.62646
SUPT6H	ENSG00000109111	2467.02	-0.1561	0.0418964	13.8981	0.000192997	0.00329318	-0.3875
RTN3	ENSG00000133318	6411.74	0.260781	0.0699497	13.8849	0.000194353	0.00331368	0.646657
NOVA2	ENSG00000104967	34.6863	0.870617	0.234219	13.8738	0.000195507	0.00333073	2.15692
ARHGEF4	ENSG00000136002	353.483	-0.433073	0.1162	13.8636	0.000196574	0.00334626	-1.07205
GLI3	ENSG00000106571	1186.86	0.208838	0.056136	13.8558	0.000197382	0.00335736	0.516667
TUG1	ENSG00000253352	5377.47	0.268386	0.0720808	13.8464	0.00019838	0.00337167	0.663493
TUBA1A	ENSG00000167552	1865.35	0.284705	0.076455	13.8392	0.000199138	0.00338189	0.703461
ZPLD1	ENSG00000170044	5.19263	-2.11648	0.589263	13.837	0.00019937	0.00338243	-5.22933
GLDN	ENSG00000186417	33.0135	0.819962	0.221132	13.8359	0.000199483	0.00338243	2.02594
NCEH1	ENSG00000144959	377.571	0.396275	0.106327	13.8239	0.000200763	0.00340145	0.97814
CDK5R1	ENSG00000176749	231.134	0.32714	0.0880305	13.8221	0.000200954	0.00340201	0.807468
KDELC2	ENSG00000178202	650.028	0.305355	0.0821	13.8133	0.000201899	0.00341533	0.753179
NALCN	ENSG00000102452	116.589	0.482805	0.130065	13.8097	0.000202286	0.00341919	1.19063
C14orf132	ENSG00000227051	83.3033	0.521918	0.141151	13.7869	0.000204761	0.00345831	1.28451
ABHD5	ENSG00000011198	676.407	-0.258547	0.0696936	13.7519	0.000208613	0.00352061	-0.634314
MRPL21	ENSG00000197345	1142.92	-0.263512	0.0710319	13.7456	0.000209314	0.00352968	-0.646202
NAV2	ENSG00000166833	353.407	-0.356346	0.0961176	13.7375	0.000210219	0.00354217	-0.873308
NEK7	ENSG00000151414	1175.49	0.494995	0.133266	13.7359	0.000210395	0.00354236	1.21309
PPIE	ENSG00000084072	1271.29	-0.205843	0.0555577	13.7215	0.000212015	0.00356686	-0.503844
TCEANC2	ENSG00000116205	351.682	-0.279526	0.0755178	13.712	0.000213087	0.00358209	-0.683683
ORC3	ENSG00000135336	872.359	-0.292022	0.0788318	13.6991	0.000214557	0.003604	-0.713473
KCNC4	ENSG00000116396	182.83	-0.424438	0.114663	13.6905	0.000215539	0.00361766	-1.0363
LGI4	ENSG00000153902	171.444	0.602956	0.162901	13.6748	0.000217357	0.00364533	1.47017
AIMP2	ENSG00000106305	886.182	-0.292796	0.0791574	13.6729	0.000217567	0.00364603	-0.71389
OTUD3	ENSG00000169914	477.535	-0.289229	0.0782621	13.6585	0.000219251	0.00366853	-0.704419
IQSEC1	ENSG00000144711	36.9376	0.880403	0.238747	13.6558	0.000219564	0.00367093	2.14398
ARGLU1	ENSG00000134884	1953.55	0.294594	0.0797595	13.6337	0.000222162	0.00370861	0.716097
TAP1	ENSG00000168394	823.391	-0.227854	0.0617547	13.6139	0.000224517	0.00374212	-0.552975
SLC35A5	ENSG00000138459	1138.47	0.268114	0.072681	13.6066	0.000225389	0.00375375	0.650321
SYBU	ENSG00000147642	178.214	-0.413441	0.112239	13.5793	0.000228696	0.00380589	-1.00034
CHSY1	ENSG00000131873	2703.03	0.241605	0.0655501	13.5652	0.000230422	0.00383166	0.583866
UNC80	ENSG00000144406	196.839	0.483186	0.130919	13.5576	0.000231353	0.00384418	1.16699
BMF	ENSG00000104081	258.029	0.414385	0.112735	13.5495	0.000232356	0.00385787	1.00018
ZNF587B	ENSG00000269343	325.203	-0.461643	0.125271	13.5458	0.000232815	0.00386004	-1.11413
BHLHE40	ENSG00000134107	977.784	-0.229113	0.0622414	13.5455	0.000232846	0.00386004	-0.552942
NYNRIN	ENSG00000205978	30.5244	0.902676	0.247104	13.5183	0.000236242	0.00391334	2.17315
CEBPD	ENSG00000221869	32.9	-0.812356	0.222784	13.5136	0.000236843	0.00392027	-1.95508
MTMR2	ENSG00000087053	1145.92	-0.24429	0.0664297	13.5041	0.000238048	0.00393721	-0.587471
GNB5	ENSG00000069966	730.605	0.232089	0.0632904	13.4983	0.000238778	0.00394624	0.5579
DLGAP5	ENSG00000126787	821.096	-0.440474	0.119676	13.4883	0.000240049	0.00396118	-1.0581
NCSTN	ENSG00000162736	3963.42	-0.197404	0.0537326	13.4838	0.000240626	0.00396767	-0.474059
CHRAC1	ENSG00000104472	706.247	0.308912	0.0841726	13.4663	0.000242891	0.00400194	0.740687
TM4SF19-TCTEX1D2	ENSG00000273331	2.76168	4.89455	1.33039	13.4568	0.000244118	0.00401909	11.7267
CD58	ENSG00000116815	1198.1	0.248031	0.0677597	13.4406	0.00024623	0.00405077	0.593405
YTHDF2	ENSG00000198492	2748.74	0.206552	0.0563445	13.4244	0.00024837	0.00408286	0.493459
TICRR	ENSG00000140534	264.188	-0.411093	0.112184	13.4144	0.000249699	0.00410157	-0.981299
EPG5	ENSG00000152223	895.581	-0.228717	0.0624335	13.411	0.000250152	0.00410588	-0.545853
PIANP	ENSG00000139200	119.424	0.690424	0.188389	13.4093	0.000250378	0.00410647	1.64772
ZNF804A	ENSG00000170396	174.671	-0.526417	0.143531	13.4068	0.000250719	0.00410893	-1.25617
SKA3	ENSG00000165480	299.791	-0.461748	0.125882	13.4013	0.000251454	0.00411784	-1.10142
SMG1P3	ENSG00000180747	424.758	-0.46259	0.126172	13.3919	0.000252714	0.0041322	-1.10273
MAPT	ENSG00000186868	469.802	0.305471	0.0836749	13.3822	0.000254027	0.00415053	0.727599
ARSK	ENSG00000164291	264.633	0.316778	0.0866435	13.3733	0.000255234	0.00416708	0.753985
RABEPK	ENSG00000136933	435.84	-0.286888	0.078502	13.3655	0.000256292	0.00418118	-0.682421
CASP6	ENSG00000138794	153.823	-0.383623	0.105036	13.3506	0.000258343	0.00421145	-0.911323
EFNA3	ENSG00000143590	120.407	0.575281	0.157611	13.3425	0.000259462	0.00422651	1.36573
OSBP	ENSG00000110048	1681.75	-0.281318	0.076975	13.3376	0.000260131	0.00423165	-0.667704
PAN2	ENSG00000135473	1404.06	-0.225437	0.0616906	13.3374	0.00026017	0.00423165	-0.535072
DNAJC25-GNG10	ENSG00000244115	498.343	0.489276	0.13377	13.3315	0.000260981	0.00424162	1.16079
PCDHGB7	ENSG00000254122	199.244	0.350231	0.0959199	13.3281	0.000261461	0.00424587	0.83076
SLC35B1	ENSG00000121073	2435.59	-0.262487	0.0718453	13.3268	0.000261636	0.00424587	-0.622629
TSPAN13	ENSG00000106537	3497.05	0.372416	0.101922	13.3084	0.000264226	0.00428467	0.881912
FOXO4	ENSG00000184481	115.392	0.43747	0.119996	13.3016	0.000265184	0.00429698	1.03542
OSBPL10	ENSG00000144645	3463.89	0.15435	0.0423217	13.293	0.000266396	0.00431018	0.365116
SLC30A6	ENSG00000152683	1033.94	0.253311	0.0694356	13.293	0.000266399	0.00431018	0.599208
HECW2	ENSG00000138411	86.392	-0.597951	0.164127	13.2878	0.000267135	0.00431886	-1.41393
PCDHB10	ENSG00000120324	129.582	0.488266	0.134159	13.2698	0.000269711	0.00435723	1.15269
NDC80	ENSG00000080986	292.107	-0.496975	0.136193	13.2662	0.000270232	0.00436238	-1.173
MRPL9	ENSG00000143436	1429.18	-0.236825	0.0649873	13.2633	0.000270649	0.00436583	-0.558891
STARD7	ENSG00000084090	3344.45	0.22138	0.0607563	13.2565	0.000271638	0.00437852	0.522163
PDCD5	ENSG00000105185	1166.72	-0.283536	0.0779436	13.2531	0.000272126	0.0043831	-0.668641
SCP2	ENSG00000116171	1597.54	0.277349	0.0761183	13.2499	0.000272598	0.00438742	0.653931
NOP2	ENSG00000111641	1143.78	-0.329183	0.0903924	13.2404	0.000273976	0.00440631	-0.77553
SERINC5	ENSG00000164300	620.236	-0.290334	0.0797282	13.2377	0.000274373	0.00440631	-0.684005
USMG5	ENSG00000173915	1415.3	-0.224392	0.0616647	13.2376	0.000274385	0.00440631	-0.528651
ARAP2	ENSG00000047365	319.608	0.417884	0.114843	13.2248	0.000276275	0.00442824	0.983603
WDR72	ENSG00000166415	432.042	0.361657	0.0994649	13.2247	0.000276278	0.00442824	0.851256
C3	ENSG00000125730	530.155	-0.65252	0.178891	13.2241	0.000276367	0.00442824	-1.53588
COPS3	ENSG00000141030	1788.18	-0.261517	0.071886	13.2179	0.000277295	0.00443981	-0.615255
ZBTB18	ENSG00000179456	703.899	0.332947	0.091446	13.2163	0.000277529	0.00444026	0.783289
ALPK2	ENSG00000198796	9.14213	-1.51033	0.421396	13.1921	0.000281125	0.00449236	-3.54555
TPT1	ENSG00000133112	47216.8	0.188868	0.0519831	13.1916	0.000281202	0.00449236	0.443373
ACLY	ENSG00000131473	3147.61	0.196796	0.0541604	13.1848	0.00028223	0.00450544	0.461736
TMEM181	ENSG00000146433	1842.93	0.201551	0.0555268	13.1612	0.00028581	0.00455921	0.471854
GNPDA1	ENSG00000113552	3115.33	-0.183667	0.0506291	13.1481	0.000287816	0.00458782	-0.429487
UBQLN2	ENSG00000188021	716.396	0.243061	0.0670624	13.1343	0.000289942	0.00461828	0.567675
TMEM9B	ENSG00000175348	789.56	0.248098	0.0685301	13.1011	0.000295116	0.00469723	0.577611
CTAGE5	ENSG00000150527	961.081	-0.302273	0.0835076	13.0906	0.000296788	0.00471947	-0.70312
LPGAT1	ENSG00000123684	3103.8	0.281979	0.0778978	13.0895	0.000296952	0.00471947	0.655914
ORAI3	ENSG00000175938	255.276	0.437287	0.120913	13.063	0.00030119	0.00478331	1.01463
ZFP36L1	ENSG00000185650	2025.64	-0.252918	0.0700445	13.0403	0.000304865	0.00483811	-0.585588
RAB3D	ENSG00000105514	201.448	0.459702	0.127612	13.0242	0.000307492	0.0048762	1.06279
ING4	ENSG00000111653	863.27	0.22859	0.0633657	12.9985	0.000311734	0.00493983	0.527195
NAP1L1	ENSG00000187109	13923.4	0.274932	0.0762202	12.9943	0.000312433	0.00494473	0.633953
COX7A2L	ENSG00000115944	3114.3	0.187095	0.051895	12.9939	0.000312502	0.00494473	0.431413
ACAD11	ENSG00000240303	1441.85	0.281211	0.0779893	12.9898	0.000313194	0.00495205	0.648251
MIR34AHG	ENSG00000228526	336.771	-0.308945	0.0857255	12.9862	0.00031379	0.00495783	-0.712029
EMP1	ENSG00000134531	4386.92	-0.261641	0.0726035	12.9698	0.000316564	0.004998	-0.602089
GTF2IP12	ENSG00000283050	80.5884	-0.545553	0.15246	12.9538	0.000319274	0.00503709	-1.25358
AHSA2	ENSG00000173209	2704.67	0.21312	0.059243	12.9382	0.000321947	0.00507555	0.489007
LINC00689	ENSG00000231419	155.565	0.358913	0.0999021	12.9358	0.00032235	0.00507819	0.82345
HSPA8P1	ENSG00000234176	251.521	0.385132	0.107485	12.9209	0.000324933	0.00511514	0.882391
CSRP2	ENSG00000175183	2437.84	0.200341	0.0557063	12.9192	0.000325229	0.00511607	0.458995
ACTR3B	ENSG00000133627	256.828	0.369754	0.102866	12.9148	0.000325992	0.00512095	0.846978
ZFAS1	ENSG00000177410	3093.08	0.336427	0.093531	12.9147	0.000326015	0.00512095	0.770636
ZCCHC4	ENSG00000168228	338.437	-0.248845	0.0693323	12.9108	0.000326691	0.00512784	-0.569871
ESCO2	ENSG00000171320	312.772	-0.378138	0.105236	12.8966	0.000329172	0.00516302	-0.864839
EXT1	ENSG00000182197	1450.22	0.193031	0.0537261	12.8921	0.000329971	0.00517178	0.441339
EGR1	ENSG00000120738	3579.7	-0.423243	0.117695	12.8873	0.000330814	0.00518124	-0.967351
PMM2	ENSG00000140650	675.878	-0.225761	0.0628975	12.8857	0.000331101	0.00518195	-0.515977
GSTA4	ENSG00000170899	241.077	0.351019	0.0977086	12.8836	0.00033147	0.00518398	0.802196
SH3BGRL	ENSG00000131171	1354.89	0.288052	0.0802353	12.8813	0.000331888	0.00518674	0.658228
GOLGA7B	ENSG00000155265	162.255	-0.522259	0.14571	12.8752	0.00033296	0.00519973	-1.19285
TRPV4	ENSG00000111199	541.913	0.690212	0.191786	12.8493	0.0003376	0.00526837	1.57253
RBM28	ENSG00000106344	2161.47	-0.203019	0.0566663	12.8332	0.000340519	0.00530623	-0.461912
EGR3	ENSG00000179388	965.674	0.300393	0.0838032	12.8309	0.000340941	0.00530897	0.683391
DDIT4	ENSG00000168209	3449.61	-0.353584	0.0986762	12.8182	0.000343272	0.00534142	-0.803464
HIST1H2AC	ENSG00000180573	82.3274	0.481487	0.134688	12.8088	0.000344989	0.00536426	1.09321
KPNB1	ENSG00000108424	11060.2	-0.256739	0.0717067	12.8011	0.000346414	0.00538253	-0.582545
SPC25	ENSG00000152253	185.928	-0.500026	0.139614	12.7899	0.000348499	0.00541003	-1.13346
PIAS3	ENSG00000131788	808.753	-0.221906	0.0620461	12.7889	0.000348686	0.00541003	-0.503017
PAFAH1B2	ENSG00000168092	1507.1	0.249772	0.0698358	12.7818	0.000350003	0.00542655	0.565853
TOP3A	ENSG00000177302	670.539	-0.267774	0.0749166	12.7748	0.00035132	0.00544306	-0.606282
PDE7B	ENSG00000171408	96.3955	0.525116	0.146812	12.7662	0.000352947	0.00546318	1.1881
SH3TC2	ENSG00000169247	1271.98	0.200963	0.0562765	12.7652	0.000353126	0.00546318	0.45469
ROR1	ENSG00000185483	136.999	-0.41822	0.117076	12.7623	0.000353679	0.00546781	-0.946091
SLC41A2	ENSG00000136052	167.561	0.404999	0.113402	12.7398	0.000357957	0.00552602	0.914322
APOD	ENSG00000189058	3101.56	-0.309939	0.0867573	12.7351	0.000358855	0.00553539	-0.699487
SCRN1	ENSG00000136193	6058.8	0.221303	0.0619859	12.734	0.000359077	0.00553539	0.499448
PTPRC	ENSG00000081237	2.69348	-3.43436	1.04103	12.7161	0.000362514	0.00558438	-7.7377
BTG1	ENSG00000133639	3373.32	-0.242064	0.0678398	12.7132	0.000363081	0.00558911	-0.545288
FXYD3	ENSG00000089356	619.263	0.444208	0.124372	12.6971	0.000366231	0.00563279	0.999147
GRPEL1	ENSG00000109519	957.442	-0.254614	0.0714184	12.696	0.000366441	0.00563279	-0.572697
FSTL3	ENSG00000070404	397.635	0.459638	0.128962	12.6937	0.000366885	0.00563559	1.03375
STEAP2	ENSG00000157214	102.372	0.506443	0.142859	12.6893	0.000367758	0.00564498	1.13866
NDUFS5	ENSG00000168653	2835.53	-0.273575	0.0768362	12.659	0.000373754	0.00573293	-0.613253
CKAP5	ENSG00000175216	3410.17	-0.320146	0.0899083	12.6487	0.000375826	0.0057589	-0.717019
BOD1	ENSG00000145919	960.156	-0.265221	0.0745227	12.6479	0.000375981	0.0057589	-0.594006
IFIT1	ENSG00000185745	95.9231	-0.636312	0.178872	12.6364	0.000378312	0.00578946	-1.42366
SLC2A1	ENSG00000117394	2546.67	-0.381511	0.107201	12.6354	0.000378514	0.00578946	-0.853579
SATB2	ENSG00000119042	563.773	0.250321	0.070417	12.6265	0.000380316	0.0058129	0.559619
CIAPIN1	ENSG00000005194	1191.16	0.271592	0.0763672	12.6212	0.00038139	0.00582519	0.606925
SLC2A11	ENSG00000133460	364.005	-0.254965	0.0719637	12.615	0.000382657	0.00584039	-0.569478
PCDHB15	ENSG00000113248	166.414	0.411768	0.116659	12.6078	0.00038414	0.00585839	0.919158
ZHX2	ENSG00000178764	303.743	0.273777	0.0772208	12.6066	0.00038438	0.00585839	0.61113
AP3M2	ENSG00000070718	841.718	0.26331	0.074126	12.602	0.000385339	0.00586886	0.587563
EIF3F	ENSG00000175390	7329.17	0.189957	0.0535103	12.5901	0.0003878	0.00590218	0.423411
C16orf52	ENSG00000185716	2569.26	0.31495	0.0886882	12.5876	0.000388324	0.00590597	0.701933
GPR176	ENSG00000166073	605.258	0.232503	0.0656057	12.584	0.00038907	0.00591315	0.518058
MTATP6P1	ENSG00000248527	4698.04	-0.347825	0.097964	12.582	0.000389471	0.00591508	-0.774968
EIF3D	ENSG00000100353	7201.63	0.208833	0.0588422	12.5797	0.000389963	0.00591838	0.465238
GLS	ENSG00000115419	1807.3	0.318917	0.0898146	12.578	0.000390323	0.00591968	0.710451
VPS26A	ENSG00000122958	1347.99	0.301846	0.0850457	12.5708	0.000391826	0.00593828	0.672012
LSM1	ENSG00000175324	797.499	-0.210035	0.0592504	12.5644	0.000393169	0.00595445	-0.467361
BISPR	ENSG00000282851	52.8825	0.59	0.167605	12.5605	0.00039399	0.0059627	1.31249
SLC6A6	ENSG00000131389	1699.66	-0.209815	0.0592353	12.5469	0.000396854	0.00600182	-0.46615
ANKRD37	ENSG00000186352	101.861	-0.488073	0.137932	12.5434	0.000397609	0.00600903	-1.08411
TIMELESS	ENSG00000111602	1023.76	-0.188908	0.0534433	12.5223	0.00040212	0.00607293	-0.418734
IL17RD	ENSG00000144730	164.534	0.398158	0.112781	12.5131	0.00040411	0.00609873	0.881824
FAXDC2	ENSG00000170271	359.544	0.319619	0.0902762	12.5095	0.000404882	0.0061061	0.707712
CYP1B1	ENSG00000138061	196.116	0.475789	0.134418	12.4998	0.000406999	0.00613372	1.05258
LRRC8C	ENSG00000171488	186.763	0.408935	0.11562	12.4891	0.000409326	0.00616449	0.903789
RAP1GAP2	ENSG00000132359	1920.32	-0.237091	0.0671268	12.4668	0.000414245	0.00623422	-0.522838
NFXL1	ENSG00000170448	468.674	-0.28102	0.0796347	12.4597	0.000415827	0.00625366	-0.61933
CYP2U1	ENSG00000155016	324.78	0.322534	0.0913829	12.452	0.000417544	0.00626944	0.710469
ISOC1	ENSG00000066583	526.103	0.314944	0.0891246	12.4511	0.000417749	0.00626944	0.693749
MORC4	ENSG00000133131	1324.9	-0.353714	0.100185	12.4382	0.000420651	0.00630859	-0.778195
TET1	ENSG00000138336	135.549	-0.407252	0.115805	12.4209	0.000424562	0.00636281	-0.894469
SETD5	ENSG00000168137	3131.76	-0.237022	0.0672148	12.4186	0.000425079	0.00636615	-0.520529
CCDC18	ENSG00000122483	309.513	-0.398996	0.113148	12.4116	0.000426674	0.00638559	-0.875716
TEF	ENSG00000167074	451.61	-0.36589	0.10386	12.4018	0.000428916	0.00641469	-0.802332
RASA1	ENSG00000145715	1045.14	0.241676	0.0686353	12.3927	0.000431019	0.00644167	0.529512
CMTM6	ENSG00000091317	4250.24	0.257605	0.0732053	12.3658	0.000437265	0.0065305	0.562882
ATP6V1G2-DDX39B	ENSG00000254870	3.04491	4.97177	1.3946	12.355	0.00043981	0.00656395	10.8526
B2M	ENSG00000166710	12694.7	-0.253364	0.0720713	12.3396	0.000443456	0.00661379	-0.552219
DNASE2	ENSG00000105612	962.344	-0.26941	0.0767191	12.3371	0.000444054	0.00661812	-0.587116
ARL5A	ENSG00000162980	1027.44	0.359683	0.10234	12.3315	0.00044537	0.00663315	0.78349
IFT122	ENSG00000163913	258.102	-0.302738	0.0862668	12.3195	0.00044826	0.00667026	-0.658714
AUNIP	ENSG00000127423	194.063	-0.404941	0.115262	12.3184	0.000448521	0.00667026	-0.881094
SMURF1	ENSG00000198742	1213.1	-0.211068	0.0601172	12.3173	0.00044879	0.00667026	-0.459255
EIF3E	ENSG00000104408	14477.6	0.261198	0.0743947	12.3118	0.000450094	0.00668502	0.568079
MYC	ENSG00000136997	715.424	-0.391016	0.111402	12.3077	0.000451092	0.00669355	-0.850204
ABHD13	ENSG00000139826	544.261	0.315807	0.0899136	12.3069	0.000451289	0.00669355	0.686672
EXOC6	ENSG00000138190	897.131	0.332128	0.0946942	12.2975	0.000453575	0.00672283	0.721531
MRPL10	ENSG00000159111	1698.61	0.274252	0.0781469	12.2898	0.000455434	0.00674575	0.595393
MGLL	ENSG00000074416	1759.04	-0.47438	0.135159	12.2741	0.000459285	0.00679811	-1.02827
TM2D1	ENSG00000162604	731.549	0.248499	0.0710552	12.2674	0.000460944	0.00681798	0.538335
ECE1	ENSG00000117298	2638.16	-0.382409	0.109094	12.2567	0.000463589	0.0068524	-0.827594
MND1	ENSG00000121211	266.533	-0.47827	0.136501	12.2538	0.000464299	0.0068582	-1.03488
ZNF561-AS1	ENSG00000267106	81.1737	-0.50746	0.145521	12.2438	0.000466818	0.00689068	-1.097
PLK2	ENSG00000145632	4946.65	-0.244946	0.0699615	12.2409	0.000467529	0.00689646	-0.52942
TMEM56	ENSG00000152078	445.99	0.473371	0.135049	12.238	0.000468251	0.00690238	1.02296
SOX6	ENSG00000110693	501.492	0.331572	0.094699	12.2288	0.000470573	0.00693187	0.715913
ARL6IP1	ENSG00000170540	2567.08	0.339775	0.0970346	12.2267	0.000471104	0.00693494	0.73356
PLP2	ENSG00000102007	2546.92	0.250858	0.0717119	12.2243	0.000471722	0.0069393	0.541524
RSRP1	ENSG00000117616	1195.89	0.268895	0.0769012	12.2229	0.000472063	0.00693958	0.580455
PPP1R18	ENSG00000146112	1477.02	-0.306541	0.0876359	12.2211	0.000472515	0.00694149	-0.661683
POLR3B	ENSG00000013503	637.876	-0.265825	0.0760104	12.217	0.00047356	0.0069521	-0.573619
LUC7L3	ENSG00000108848	6068.98	0.257669	0.0737178	12.2032	0.000477079	0.006999	0.555267
RMI2	ENSG00000175643	200.422	0.477743	0.136383	12.19	0.00048046	0.00704381	1.02819
TOMM20	ENSG00000173726	10555	0.232288	0.0665059	12.1852	0.000481701	0.0070572	0.499736
YEATS4	ENSG00000127337	566.271	0.293862	0.0844274	12.1777	0.000483633	0.00708069	0.631781
RPL15	ENSG00000174748	25001.7	0.229361	0.0657007	12.1748	0.000484391	0.00708318	0.493075
CCL5	ENSG00000271503	7.80843	-1.54761	0.452312	12.1745	0.00048446	0.00708318	-3.32701
DYNLT3	ENSG00000165169	579.205	0.365141	0.104641	12.1454	0.0004921	0.00718999	0.782597
TFIP11	ENSG00000100109	827.217	-0.210917	0.0605223	12.1427	0.000492801	0.00719537	-0.451984
ZC2HC1A	ENSG00000104427	192.876	0.416533	0.119489	12.131	0.000495903	0.00723575	0.891597
LZTFL1	ENSG00000163818	612.174	0.335261	0.0963217	12.1225	0.000498178	0.00725979	0.717149
AMPH	ENSG00000078053	32.4446	0.720011	0.207908	12.1223	0.000498224	0.00725979	1.54016
HLA-DQA1	ENSG00000196735	587.693	0.39336	0.112787	12.1041	0.000503105	0.00732346	0.839935
FMR1	ENSG00000102081	1196.24	0.264675	0.0760029	12.1035	0.000503273	0.00732346	0.565157
INTS13	ENSG00000064102	816.79	-0.261897	0.075236	12.0999	0.000504242	0.00733261	-0.559083
C22orf34	ENSG00000188511	49.6654	0.617126	0.177912	12.0909	0.000506683	0.00736314	1.31629
AGAP1	ENSG00000157985	1090.8	-0.199164	0.0573893	12.0548	0.000516591	0.00750205	-0.423188
SHTN1	ENSG00000187164	2117.24	0.254095	0.0731575	12.0473	0.000518679	0.00752731	0.539535
ARHGEF37	ENSG00000183111	268.613	0.317616	0.09153	12.0446	0.00051944	0.00753328	0.674304
CTPS1	ENSG00000171793	2069.2	-0.26937	0.0775419	12.043	0.000519886	0.00753468	-0.571854
SERGEF	ENSG00000129158	397.59	0.253018	0.0729407	12.0363	0.000521732	0.00755635	0.536825
PCDHB17P	ENSG00000255622	86.0274	0.465776	0.134388	12.0301	0.000523475	0.0075765	0.987692
SLIT2	ENSG00000145147	1180.7	-0.248002	0.071534	12.0276	0.000524186	0.00758169	-0.525823
ARHGEF35	ENSG00000213214	78.9568	0.582496	0.168588	12.0074	0.000529894	0.00765911	1.23246
SMIM30	ENSG00000214194	1130.11	0.277114	0.0799596	11.9952	0.000533369	0.00770418	0.585617
CSPG4P12	ENSG00000259295	32.3753	0.996077	0.286808	11.9912	0.000534524	0.00771473	2.10439
NTNG1	ENSG00000162631	75.3332	0.576002	0.166478	11.9902	0.000534816	0.00771473	1.21691
ZCWPW1	ENSG00000078487	68.3625	-0.557215	0.161091	11.9844	0.000536487	0.00773367	-1.17662
WTAP	ENSG00000146457	1236.5	-0.244865	0.0707038	11.9818	0.000537237	0.00773931	-0.516983
CLMP	ENSG00000166250	724.427	-0.230832	0.0667228	11.9786	0.000538145	0.00774721	-0.487253
TMTC1	ENSG00000133687	370.962	0.421368	0.121666	11.9728	0.00053982	0.00776613	0.889001
TLX1	ENSG00000107807	53.3627	0.619281	0.180007	11.9592	0.000543787	0.00781799	1.30477
ZNF677	ENSG00000197928	606.132	0.244194	0.0706738	11.9286	0.000552796	0.00794221	0.512821
PFKFB4	ENSG00000114268	1377.76	0.382626	0.1107	11.9227	0.000554528	0.00796178	0.803128
RPL7A	ENSG00000148303	32419.7	0.203697	0.0589884	11.9147	0.000556927	0.00799091	0.427235
RAB27B	ENSG00000041353	507.181	-0.312244	0.0904971	11.9097	0.000558412	0.00800688	-0.654631
WASHC5	ENSG00000164961	1679.07	0.283088	0.0819989	11.9046	0.000559945	0.00802352	0.593248
TP53	ENSG00000141510	1318.39	-0.232907	0.067474	11.9019	0.000560773	0.00802741	-0.48804
TMEM167A	ENSG00000174695	2301.43	0.302801	0.0877149	11.9013	0.000560961	0.00802741	0.634497
JAZF1	ENSG00000153814	86.404	0.498882	0.144724	11.8809	0.000567114	0.00811007	1.04315
YY1AP1	ENSG00000163374	1688.7	-0.250483	0.0726098	11.8786	0.000567836	0.00811501	-0.523687
ASCC2	ENSG00000100325	887.906	-0.313082	0.0908407	11.8764	0.000568494	0.00811904	-0.654496
NPIPA1	ENSG00000183426	1150.01	-0.261096	0.0758398	11.8694	0.000570642	0.00814431	-0.545467
SLAMF9	ENSG00000162723	54.9358	0.64018	0.18565	11.8619	0.000572956	0.00817192	1.33649
RUBCNL	ENSG00000102445	72.6269	0.645186	0.187109	11.8583	0.000574061	0.00818227	1.34659
B3GAT1	ENSG00000109956	22.5238	0.980039	0.287692	11.855	0.000575064	0.00819115	2.045
H3F3B	ENSG00000132475	14835	0.205452	0.0596761	11.8441	0.000578453	0.00823398	0.428243
ALDH1L2	ENSG00000136010	1824.91	-0.371628	0.107887	11.8425	0.000578928	0.0082353	-0.774591
BCORL1	ENSG00000085185	200.539	0.431287	0.125795	11.8273	0.000583686	0.00829751	0.897531
INSR	ENSG00000171105	335.102	0.312996	0.0909344	11.8254	0.000584271	0.00830035	0.651314
EIF2S3	ENSG00000130741	7624.75	0.237526	0.0690425	11.823	0.000585024	0.00830548	0.494204
HMGB1P5	ENSG00000132967	1474.34	-0.435866	0.126565	11.8218	0.000585403	0.00830548	-0.906878
SLC44A5	ENSG00000137968	786.471	0.277574	0.0807104	11.8165	0.000587081	0.00832381	0.577265
ATG3	ENSG00000144848	1098.53	-0.222202	0.0646535	11.8072	0.000590033	0.00836016	-0.461688
KIF24	ENSG00000186638	109.044	-0.433813	0.126624	11.8059	0.000590434	0.00836035	-0.901367
TROAP	ENSG00000135451	823.692	-0.500525	0.145489	11.7872	0.0005964	0.00843928	-1.03794
CENPA	ENSG00000115163	249.802	-0.364252	0.106284	11.7527	0.000607536	0.00858896	-0.752565
RNPC3	ENSG00000185946	616.913	0.307903	0.0898299	11.7512	0.000608044	0.00858896	0.636146
PSMA6	ENSG00000100902	3134.69	-0.277481	0.0808869	11.7508	0.000608174	0.00858896	-0.573292
GPSM2	ENSG00000121957	1456.23	-0.282137	0.0823396	11.7289	0.000615364	0.00867914	-0.581632
LINC00174	ENSG00000179406	195.88	-0.324429	0.0947943	11.7248	0.000616734	0.00869276	-0.668597
TSR1	ENSG00000167721	3635.62	-0.225239	0.0657563	11.7203	0.000618206	0.00870761	-0.464015
SLC44A1	ENSG00000070214	2206.02	0.240576	0.0702466	11.7192	0.000618595	0.00870761	0.495611
LIMCH1	ENSG00000064042	2283.54	0.270659	0.0790774	11.71	0.000621656	0.00874499	0.557081
METTL7B	ENSG00000170439	71.8673	0.5495	0.16199	11.7051	0.000623299	0.00876237	1.13053
TNFAIP6	ENSG00000123610	54.223	-0.679357	0.198436	11.7014	0.000624537	0.00877405	-1.3973
COPS5	ENSG00000121022	1893.97	-0.170667	0.0498865	11.6985	0.000625519	0.00878212	-0.35096
ATG4A	ENSG00000101844	321.909	-0.347312	0.101485	11.6926	0.000627483	0.00880008	-0.713904
ZNF550	ENSG00000251369	493.475	-0.293527	0.0857923	11.6922	0.000627615	0.00880008	-0.603348
HEXIM1	ENSG00000186834	1273.64	0.281142	0.08223	11.6897	0.000628456	0.00880614	0.577807
SF3B2	ENSG00000087365	9739.87	-0.139025	0.0406672	11.6834	0.000630593	0.00883035	-0.285561
NAMPT	ENSG00000105835	4555.71	-0.331729	0.0969797	11.675	0.00063347	0.00885624	-0.680956
CMBL	ENSG00000164237	1126.18	0.209901	0.0614696	11.6749	0.000633473	0.00885624	0.430874
BCL2L2	ENSG00000129473	1216.44	0.213385	0.0624154	11.6744	0.000633674	0.00885624	0.438026
ZNF706	ENSG00000120963	3614.12	-0.187972	0.0550133	11.67	0.000635168	0.00887136	-0.38572
KHDRBS3	ENSG00000131773	1737.02	-0.254544	0.0745157	11.6578	0.000639335	0.00892378	-0.521675
CRY1	ENSG00000008405	616.808	-0.395345	0.115688	11.6557	0.000640046	0.00892792	-0.810161
SAFB2	ENSG00000130254	629.164	-0.209045	0.0612455	11.6511	0.000641634	0.00894428	-0.42822
ITGA7	ENSG00000135424	154.038	0.540906	0.158457	11.641	0.000645133	0.00898725	1.1069
CCZ1	ENSG00000122674	2728.81	-0.224595	0.0657908	11.638	0.000646166	0.00898793	-0.459598
TPM3P9	ENSG00000241015	212.818	-0.307249	0.090192	11.6371	0.00064648	0.00898793	-0.628737
B3GLCT	ENSG00000187676	328.448	0.254424	0.0745971	11.6361	0.000646851	0.00898793	0.520638
SH3BGR	ENSG00000185437	31.406	0.784193	0.231881	11.6291	0.000649277	0.00901322	1.60377
PKD2	ENSG00000118762	1210.36	0.262109	0.0768489	11.6284	0.000649507	0.00901322	0.536045
VCP	ENSG00000165280	6084.62	-0.197556	0.0579468	11.612	0.000655281	0.00908749	-0.403322
GEMIN2	ENSG00000092208	282.748	-0.349959	0.102853	11.602	0.000658826	0.00913078	-0.713739
NHEJ1	ENSG00000187736	364.369	0.302991	0.0889858	11.598	0.000660212	0.0091441	0.617755
SUSD4	ENSG00000143502	26.502	0.864912	0.254941	11.594	0.000661653	0.00915708	1.7629
FAM216A	ENSG00000204856	543.693	-0.247205	0.0726955	11.593	0.000661999	0.00915708	-0.503865
SMS	ENSG00000102172	4001.68	-0.26667	0.0783163	11.5776	0.000667509	0.00922739	-0.542653
LIN37	ENSG00000267796	87.0862	-0.463423	0.136312	11.5747	0.000668562	0.00923602	-0.94284
STK4	ENSG00000101109	2621.53	-0.207117	0.0608576	11.5715	0.000669702	0.00924583	-0.421287
FYCO1	ENSG00000163820	659.497	-0.205474	0.0605184	11.5655	0.00067185	0.00926955	-0.417716
ARL17A	ENSG00000185829	642.795	-0.279201	0.082057	11.5553	0.000675559	0.00931476	-0.567009
PYGL	ENSG00000100504	2132	0.225952	0.0664294	11.5536	0.000676165	0.00931716	0.458845
PDE5A	ENSG00000138735	58.1253	0.603518	0.178126	11.5515	0.000676948	0.00932198	1.22544
ECM2	ENSG00000106823	35.4861	-0.871162	0.256862	11.5483	0.000678119	0.00933215	-1.76848
BVES	ENSG00000112276	243.601	-0.378354	0.111303	11.5464	0.000678814	0.00933434	-0.768027
NPY1R	ENSG00000164128	30.9457	0.833439	0.245877	11.5455	0.000679144	0.00933434	1.69181
BMP2K	ENSG00000138756	736.466	-0.293615	0.0864506	11.543	0.000680036	0.00934064	-0.595929
FOXN3	ENSG00000053254	1014.86	0.208162	0.0613869	11.5266	0.000686079	0.00941529	0.42177
KBTBD8	ENSG00000163376	74.2001	-0.613729	0.180686	11.5259	0.000686345	0.00941529	-1.24352
SUMF2	ENSG00000129103	6438.14	-0.19889	0.0585763	11.5238	0.000687112	0.00941981	-0.402944
ETS1	ENSG00000134954	2993.97	-0.309546	0.0911011	11.5197	0.000688624	0.00943454	-0.626918
TMEM231	ENSG00000205084	474.691	-0.219198	0.0647222	11.5129	0.000691165	0.00946335	-0.443647
FAIM2	ENSG00000135472	108.271	0.452143	0.133334	11.5076	0.000693118	0.0094807	0.914758
ZNF3	ENSG00000166526	1302.91	-0.203312	0.0599281	11.5071	0.000693313	0.0094807	-0.411332
GARNL3	ENSG00000136895	78.9247	0.546747	0.161424	11.4949	0.000697886	0.00953718	1.10475
CPSF6	ENSG00000111605	2318.51	0.201208	0.059341	11.4921	0.000698911	0.00954099	0.406522
ARHGEF10	ENSG00000104728	663.461	0.215467	0.0636271	11.4918	0.00069905	0.00954099	0.435332
ANKRD44	ENSG00000065413	216.31	0.337004	0.0995637	11.4807	0.000703239	0.00959209	0.680103
CAPN5	ENSG00000149260	568.633	0.398149	0.117465	11.4737	0.000705869	0.00962188	0.802962
C5orf24	ENSG00000181904	2592.91	0.397527	0.117264	11.4593	0.000711358	0.00968495	0.80058
PCDHB11	ENSG00000197479	97.7036	0.446645	0.132536	11.4592	0.000711395	0.00968495	0.8995
SH3RF2	ENSG00000156463	66.9866	-0.541619	0.160498	11.4425	0.00071783	0.00976631	-1.0888
MAD1L1	ENSG00000002822	237.618	0.647934	0.191147	11.4411	0.000718386	0.00976631	1.30252
TJP1	ENSG00000104067	2161.46	-0.209447	0.061898	11.4402	0.000718731	0.00976631	-0.421045
ANKRD1	ENSG00000148677	142.158	-0.693542	0.204412	11.437	0.000719964	0.00977691	-1.39388
HAND2	ENSG00000164107	180.781	-0.388962	0.115335	11.434	0.00072112	0.00978643	-0.781571
KRT10	ENSG00000186395	601.141	-0.219117	0.0648051	11.4319	0.000721922	0.00978721	-0.440281
RBM4	ENSG00000173933	1835.88	-0.169881	0.0502392	11.4304	0.00072251	0.00978721	-0.341349
BNIP1	ENSG00000113734	343.265	-0.330204	0.0976317	11.4304	0.00072254	0.00978721	-0.663492
SLC35F1	ENSG00000196376	321.999	0.339171	0.100311	11.4155	0.000728324	0.00985937	0.680428
