# Supplementary material for: Targeting fatty acid oxidation via Acyl-CoA binding protein hinders glioblastoma invasion
Source: Cell Death Dis. 2023 Apr 29;14(4):296. doi: 10.1038/s41419-023-05813-0 (PMC10148872; doi:10.1038/s41419-023-05813-0)
Supplement: Supplementary file 7 — Supplementary Table 2 [file 41419_2023_5813_MOESM7_ESM.xlsx]

## Sheet: NCH421k
NCH421k Control vs ACBPKD
gene_symbol	gene_id	baseMean	log2FoldChange	lfcSE	stat	pvalue	padj	FcPvScore
DBI / ACBP	ENSG00000155368	3291.02	-1.3668	0.0705608	364.439	3.0413e-81	6.21611e-77	-104.159
CPD	ENSG00000108582	1252.21	-0.784363	0.0966781	65.216	6.71214e-16	4.57298e-12	-8.89452
COLGALT2	ENSG00000198756	2970.97	-0.568163	0.0719357	62.032	3.37919e-15	1.72668e-11	-6.11502
CD44	ENSG00000026508	402.391	-0.600865	0.0841432	51.015	9.16623e-13	3.74697e-09	-5.06308
PGM2	ENSG00000169299	1168.61	-0.642216	0.091531	48.8693	2.73594e-12	9.31996e-09	-5.15737
SORL1	ENSG00000137642	908.634	-0.51245	0.0737439	48.1777	3.89294e-12	1.13668e-08	-4.07109
GPR19	ENSG00000183150	58.2005	-1.25956	0.183427	47.8101	4.69577e-12	1.19971e-08	-9.9769
S100A1	ENSG00000160678	1080.14	0.983623	0.141556	47.5638	5.3243e-12	1.20915e-08	7.78786
NDUFA1	ENSG00000125356	1108.51	-0.543186	0.0791641	46.9075	7.44157e-12	1.52098e-08	-4.24656
VAMP3	ENSG00000049245	1049.27	-0.590684	0.086555	46.3384	9.94938e-12	1.84869e-08	-4.56784
EGR2	ENSG00000122877	192.039	-1.03752	0.154201	44.7742	2.21122e-11	3.76626e-08	-7.70266
A2M	ENSG00000175899	13847.4	-0.282255	0.0436689	41.7232	1.05154e-10	1.65326e-07	-1.91416
NUP50	ENSG00000093000	2052.6	-0.49975	0.0777768	41.1012	1.4455e-10	2.11033e-07	-3.33616
DERL1	ENSG00000136986	623.373	-0.45936	0.0733692	39.1944	3.83637e-10	5.22744e-07	-2.88557
MR1	ENSG00000153029	180.046	-0.70037	0.112259	39.029	4.17561e-10	5.33408e-07	-4.39338
SERPINF1	ENSG00000132386	878.877	0.574356	0.0920671	38.8161	4.65675e-10	5.59878e-07	3.59082
COL9A1	ENSG00000112280	1608.04	0.493445	0.0808243	37.1595	1.08849e-09	1.23598e-06	2.91526
ERAP2	ENSG00000164308	159.271	-0.719524	0.119659	36.243	1.74186e-09	1.87378e-06	-4.12091
PFKFB2	ENSG00000123836	571.186	-0.56616	0.0952288	35.2424	2.91113e-09	2.97503e-06	-3.12889
APBB2	ENSG00000163697	3023.74	-0.481378	0.0817425	34.539	4.1779e-09	4.06629e-06	-2.59501
SYNJ2	ENSG00000078269	316.102	-0.550691	0.0973243	32.0294	1.51855e-08	1.34947e-05	-2.68177
CRYAB	ENSG00000109846	1472.68	-0.503254	0.0888941	31.9171	1.60896e-08	1.37023e-05	-2.44743
PDE1C	ENSG00000154678	522.107	-0.463955	0.0826983	31.4516	2.04474e-08	1.6717e-05	-2.21624
NPIPB11	ENSG00000254206	50.4863	1.43915	0.261204	30.8022	2.85716e-08	2.16619e-05	6.71266
ITGB1	ENSG00000150093	2641.53	-0.607049	0.108996	30.7992	2.86154e-08	2.16619e-05	-2.83146
LPIN2	ENSG00000101577	973.129	-0.341753	0.0617196	30.6646	3.06715e-08	2.23891e-05	-1.58914
RPS6KA2	ENSG00000071242	727.527	-0.584222	0.105309	30.5945	3.17986e-08	2.24115e-05	-2.71636
PIGX	ENSG00000163964	442.585	-0.590494	0.107073	30.2932	3.71425e-08	2.53052e-05	-2.71438
PPP2R1B	ENSG00000137713	434.345	-0.600276	0.109272	30.098	4.10753e-08	2.61708e-05	-2.75057
CERK	ENSG00000100422	873.203	-0.439619	0.0800873	30.0722	4.16261e-08	2.61708e-05	-2.01442
CHM	ENSG00000188419	587.182	-0.578641	0.105337	30.0431	4.22543e-08	2.61708e-05	-2.65144
RAB31	ENSG00000168461	1485.31	-0.431084	0.0789133	29.7367	4.94897e-08	2.97506e-05	-1.9513
GPNMB	ENSG00000136235	8747.96	-0.371403	0.0683608	29.4381	5.7732e-08	3.37138e-05	-1.66098
ENDOD1	ENSG00000149218	574.506	-0.428396	0.0796306	28.9336	7.49015e-08	4.25253e-05	-1.87267
PRKDC	ENSG00000253729	5397.89	0.487866	0.0914681	28.3316	1.02214e-07	5.47366e-05	2.07915
TACC1	ENSG00000147526	508.393	-0.471196	0.0885323	28.2904	1.0441e-07	5.47366e-05	-2.0081
NEMP2	ENSG00000189362	61.6535	-0.93659	0.176855	28.2898	1.04444e-07	5.47366e-05	-3.99149
MDN1	ENSG00000112159	1097.57	0.600228	0.113205	28.0298	1.19463e-07	6.10425e-05	2.52958
ACTC1	ENSG00000159251	164.781	0.728286	0.138323	27.7395	1.388e-07	6.91933e-05	3.02962
PLXNA2	ENSG00000076356	1021.13	0.42027	0.0801227	27.4888	1.58005e-07	7.68921e-05	1.72904
ELK3	ENSG00000111145	452.858	-0.614906	0.119369	26.3918	2.78717e-07	0.000132481	-2.38451
RRN3	ENSG00000085721	2210.96	-0.381165	0.0743032	26.2489	3.00123e-07	0.000139414	-1.46965
MFN2	ENSG00000116688	1334.77	-0.408463	0.0802743	25.8354	3.71814e-07	0.000168878	-1.5409
S100A13	ENSG00000189171	848.394	0.416566	0.082805	25.2843	4.9471e-07	0.000219813	1.52378
GPR137B	ENSG00000077585	551.671	-0.435103	0.0868619	25.0646	5.54422e-07	0.000241103	-1.57412
MATN2	ENSG00000132561	491.543	-0.456285	0.0918	24.6712	6.79942e-07	0.000289528	-1.61448
TMOD2	ENSG00000128872	1708.34	-0.424169	0.0868011	23.8099	1.06332e-06	0.000443535	-1.42227
SERINC1	ENSG00000111897	2551.56	-0.464615	0.0952037	23.7227	1.11261e-06	0.000454814	-1.55282
PTPRM	ENSG00000173482	148.46	-0.61731	0.127348	23.5561	1.21324e-06	0.000486225	-2.04525
PMP22	ENSG00000109099	1088.05	-0.359003	0.0740392	23.4797	1.26239e-06	0.000496191	-1.18627
DYNC1H1	ENSG00000197102	2704.48	0.574718	0.119008	23.1948	1.46391e-06	0.000560721	1.86855
ZNF677	ENSG00000197928	184.636	-0.685267	0.142134	23.1719	1.48143e-06	0.000560721	-2.22798
CRB1	ENSG00000134376	315.81	-0.48464	0.100816	23.1117	1.52857e-06	0.000568045	-1.57296
DST	ENSG00000151914	3887.31	0.641387	0.133224	23.0093	1.61222e-06	0.000588431	2.07187
PODXL	ENSG00000128567	1498.68	-0.333054	0.0695541	22.9121	1.69583e-06	0.000608089	-1.07111
ZNF528	ENSG00000167555	360.083	-0.613709	0.128952	22.559	2.03789e-06	0.000709435	-1.93262
GPRC5B	ENSG00000167191	4870.52	-0.254789	0.0536182	22.5496	2.04788e-06	0.000709435	-0.802352
HUWE1	ENSG00000086758	3348.54	0.503724	0.106467	22.2919	2.3419e-06	0.000797769	1.5606
FOSB	ENSG00000125740	98.734	-0.856727	0.181413	22.2266	2.42297e-06	0.000811854	-2.64773
RGS16	ENSG00000143333	919.199	0.429516	0.09119	22.175	2.48894e-06	0.00082031	1.3255
TNC	ENSG00000041982	3248.28	0.531593	0.112688	22.1447	2.52847e-06	0.00082031	1.64051
RHOJ	ENSG00000126785	475.74	-0.383131	0.0815996	22.064	2.63713e-06	0.000842194	-1.17797
FAT1	ENSG00000083857	2310.89	0.435886	0.0929687	21.9289	2.82935e-06	0.000889677	1.32979
YBX1	ENSG00000065978	14741.4	0.235097	0.0505936	21.5707	3.41024e-06	0.00105609	0.699718
KMT2A	ENSG00000118058	1208.38	0.502676	0.108615	21.3818	3.76332e-06	0.00114804	1.47789
FSTL1	ENSG00000163430	350.584	-0.431376	0.0935125	21.3088	3.90942e-06	0.00117507	-1.2639
PDHX	ENSG00000110435	347.738	-0.478707	0.104345	21.0699	4.42831e-06	0.00131174	-1.37971
CRYL1	ENSG00000165475	419.216	-0.461829	0.100881	20.9193	4.79055e-06	0.00139877	-1.31818
MYO5B	ENSG00000167306	1272.85	-0.411223	0.0901489	20.7453	5.24593e-06	0.00151016	-1.16005
KMT2D	ENSG00000167548	760.18	0.629737	0.139418	20.326	6.53059e-06	0.00185387	1.72039
UNC13A	ENSG00000130477	58.4143	-0.917701	0.204881	20.1463	7.17394e-06	0.0020086	-2.47514
PLEKHB2	ENSG00000115762	1495.48	-0.298203	0.0664769	20.096	7.36512e-06	0.00203427	-0.802641
CCNA2	ENSG00000145386	855.025	-0.430447	0.0968382	19.6942	9.08744e-06	0.00244767	-1.124
TENM4	ENSG00000149256	65.7501	0.856259	0.193623	19.6666	9.21987e-06	0.00244767	2.2359
TP53INP1	ENSG00000164938	181.739	-0.629565	0.141856	19.6663	9.22114e-06	0.00244767	-1.64395
MAGI2	ENSG00000187391	1326.33	0.261078	0.058995	19.5824	9.63544e-06	0.00252486	0.678219
CHRNA1	ENSG00000138435	82.5075	0.915273	0.207766	19.5113	1.00007e-05	0.00256439	2.37149
MBOAT1	ENSG00000172197	97.1012	-0.626454	0.14215	19.5043	1.00373e-05	0.00256439	-1.62315
BIRC6	ENSG00000115760	1278.78	0.397743	0.0901789	19.4499	1.03271e-05	0.00260588	1.02779
FREM2	ENSG00000150893	733.263	0.630464	0.142932	19.384	1.06898e-05	0.00266449	1.62306
MRAS	ENSG00000158186	176.419	-0.500271	0.114342	19.1828	1.1878e-05	0.00288017	-1.27098
ZNF772	ENSG00000197128	189.844	-0.526237	0.120286	19.1668	1.19778e-05	0.00288017	-1.33695
HERC2	ENSG00000128731	1524.64	0.424274	0.0972436	19.0011	1.30641e-05	0.00306916	1.06619
MEX3A	ENSG00000254726	2925.66	0.298148	0.0687421	18.8101	1.444e-05	0.00335385	0.737755
RPS18	ENSG00000231500	21581.9	0.287566	0.0663233	18.7709	1.47403e-05	0.00338512	0.71041
SACS	ENSG00000151835	2432.84	0.54614	0.125838	18.7475	1.49218e-05	0.00338873	1.34895
MSANTD4	ENSG00000170903	883.588	-0.421313	0.0972494	18.723	1.51145e-05	0.00339478	-1.0403
COL12A1	ENSG00000111799	939.993	0.440203	0.101762	18.6803	1.54572e-05	0.00343249	1.08483
TPP1	ENSG00000166340	1316.99	-0.338655	0.0783467	18.6605	1.56183e-05	0.00343249	-0.834578
MAP1B	ENSG00000131711	5884.01	0.379792	0.0884751	18.3834	1.80623e-05	0.0039274	0.91374
TNRC6B	ENSG00000100354	633.995	0.437058	0.10202	18.3592	1.82933e-05	0.00393576	1.05111
HADHB	ENSG00000138029	1873.74	-0.28558	0.0667927	18.2557	1.93143e-05	0.00411214	-0.681373
PRRG1	ENSG00000130962	275.897	-0.460175	0.108045	18.1318	2.0613e-05	0.00434339	-1.08701
RPS11	ENSG00000142534	23730.4	0.31976	0.0751212	18.0824	2.1155e-05	0.00441211	0.753147
FRZB	ENSG00000162998	66.9275	0.748227	0.177044	17.9804	2.23189e-05	0.00460783	1.74824
TET3	ENSG00000187605	748.483	0.271074	0.064567	17.6644	2.63507e-05	0.0053514	0.615753
TYRP1	ENSG00000107165	144.646	-0.675037	0.160355	17.6577	2.64441e-05	0.0053514	-1.53337
ITPR2	ENSG00000123104	1509.38	0.450961	0.107821	17.4496	2.95032e-05	0.00591192	1.00486
KCNE4	ENSG00000152049	426.498	-0.464695	0.111291	17.3995	3.02903e-05	0.00601071	-1.03212
ZIK1	ENSG00000171649	134.264	-0.696736	0.167085	17.355	3.10074e-05	0.00609385	-1.54335
ABI2	ENSG00000138443	2365.26	-0.323375	0.0777224	17.2861	3.21534e-05	0.00622125	-0.713404
S100A2	ENSG00000196754	49.6565	0.997121	0.241237	17.2651	3.25095e-05	0.00622125	2.19977
MACF1	ENSG00000127603	2527.65	0.437036	0.105041	17.2617	3.25688e-05	0.00622125	0.964156
UBN2	ENSG00000157741	450.812	0.461434	0.111888	17.0557	3.62996e-05	0.0068697	0.998111
TIMP2	ENSG00000035862	8673.71	-0.232615	0.0565399	16.9085	3.92247e-05	0.00735518	-0.496263
EYA2	ENSG00000064655	442.418	0.393993	0.0959419	16.879	3.98391e-05	0.00740247	0.839451
GAL3ST4	ENSG00000197093	715.863	0.377158	0.0919311	16.837	4.07308e-05	0.00749997	0.801438
NEK6	ENSG00000119408	1100.6	-0.420738	0.102516	16.7813	4.19443e-05	0.00764265	-0.890601
SYNPO2L	ENSG00000166317	129.085	0.588547	0.143628	16.7674	4.22535e-05	0.00764265	1.24581
CEP68	ENSG00000011523	605.944	-0.331943	0.0813491	16.6455	4.50568e-05	0.00807821	-0.694653
APOD	ENSG00000189058	2290.52	0.383102	0.0942239	16.4878	4.89632e-05	0.00870225	0.789331
RPL7A	ENSG00000148303	24370.1	0.287715	0.0711889	16.3092	5.38009e-05	0.00944553	0.582557
LINC02283	ENSG00000248184	1949.67	0.482094	0.119186	16.2998	5.40695e-05	0.00944553	0.976132
SLC1A1	ENSG00000106688	557.221	-0.372221	0.0924055	16.2062	5.68065e-05	0.00983956	-0.747057
